# Supplementary material for: Metagenomics enables parallel detection of 176 clinically relevant targets from faecal samples
Source: Front Cell Infect Microbiol. 2026 Feb 23;16:1759322. doi: 10.3389/fcimb.2026.1759322 (PMC12968262; doi:10.3389/fcimb.2026.1759322)
Supplement: SUPPLEMENTARY TABLES.XLXS — Supplementary tables S1, S7, S8, and S10–S15. [file Table1.xlsx]

## Sheet: Supp. Table 1
Target	Target ID	Test Group	Study Category
Adenovirus A	adenovira	Viruses	species: viral
Adenovirus B	adenovirb	Viruses	species: viral
Adenovirus C	adenovirc	Viruses	species: viral
Adenovirus D	adenovird	Viruses	species: viral
Adenovirus E	adenovire	Viruses	species: viral
Adenovirus F (serotype 40/41)	adenovirf	Viruses	species: viral
Adenovirus G	adenovirg	Viruses	species: viral
Aeromonas caviae	aerocavi	Bacteria	species: bacteria
Aeromonas dhakensis	aerodhak	Bacteria	species: bacteria
Aeromonas hydrophila	aerohydr	Bacteria	species: bacteria
Aeromonas veronii	aerovero	Bacteria	species: bacteria
Ancylostoma duodenale	ancyduod	Parasites/Helminths	species: invertebrate
Anncaliia algerae	annaalge	Fungi/Microsporidia	species: microsporidia
Arcobacter butzleri	arcobutz	Bacteria	species: bacteria
Arcobacter cryaerophilus	arcocrya	Bacteria	species: bacteria
armA	armA	AMR : Aminoglycoside resistance	AMR
Ascaris lumbricoides	ascalumb	Parasites/Helminths	species: invertebrate
blaACC	blaACC	AMR : beta-lactam resistance : Amp C	AMR
blaACT	blaACT	AMR : beta-lactam resistance : Amp C	AMR
blaAIM	blaAIM	AMR : beta-lactam resistance : Carbapenemase	AMR
blaCMY_Group1	blaCMY_G1	AMR : beta-lactam resistance : Amp C	AMR
blaCMY_Group2	blaCMY_G2	AMR : beta-lactam resistance : Amp C	AMR
blaCTX-M-G1	CTXM_G1	AMR : beta-lactam resistance : ESBL	AMR
blaCTX-M-G2	CTXM_G2	AMR : beta-lactam resistance : ESBL	AMR
blaCTX-M-G25	CTXM_G25	AMR : beta-lactam resistance : ESBL	AMR
blaCTX-M-G8	CTXM_G8	AMR : beta-lactam resistance : ESBL	AMR
blaCTX-M-G9	CTXM_G9	AMR : beta-lactam resistance : ESBL	AMR
blaDHA	blaDHA	AMR : beta-lactam resistance : Amp C	AMR
blaDIM	blaDIM	AMR : beta-lactam resistance : Carbapenemase	AMR
blaFOX	blaFOX	AMR : beta-lactam resistance : Amp C	AMR
blaGES	blaGES	AMR : beta-lactam resistance : ESBL	AMR
blaGIM	blaGIM	AMR : beta-lactam resistance : Carbapenemase	AMR
blaIMI	blaIMI	AMR : beta-lactam resistance : Carbapenemase	AMR
blaIMP	blaIMP	AMR : beta-lactam resistance : Carbapenemase	AMR
blaKPC	blaKPC	AMR : beta-lactam resistance : Carbapenemase	AMR
blaMIR	blaMIR	AMR : beta-lactam resistance : Amp C	AMR
blaNDM	blaNDM	AMR : beta-lactam resistance : Carbapenemase	AMR
blaOXA-23-like	blaOXA23	AMR : beta-lactam resistance : Carbapenemase	AMR
blaOXA-24-like	blaOXA24	AMR : beta-lactam resistance : Carbapenemase	AMR
blaOXA-48-like	blaOXA48	AMR : beta-lactam resistance : Carbapenemase	AMR
blaSIM	blaSIM	AMR : beta-lactam resistance : Carbapenemase	AMR
blaVEB	blaVEB	AMR : beta-lactam resistance : ESBL	AMR
blaVIM	blaVIM	AMR : beta-lactam resistance : Carbapenemase	AMR
Campylobacter coli	campcoli	Bacteria	species: bacteria
Campylobacter concisus	campconc	Bacteria	species: bacteria
Campylobacter fetus	campfetu	Bacteria	species: bacteria
Campylobacter jejuni	campjeju	Bacteria	species: bacteria
Campylobacter lari	camplari	Bacteria	species: bacteria
Campylobacter upsaliensis	campupsa	Bacteria	species: bacteria
Candida auris	candauri	Fungi/Microsporidia	species: fungi
Chlamydia trachomatis	chlatrac	Bacteria	species: bacteria
Cholera toxin	vfcoltox	Virulence factors	VF
Clonorchis sinensis	clonsine	Parasites/Helminths	species: invertebrate
Clostridioides difficile binary toxin	vfbintox	Virulence factors	VF
Clostridioides difficile toxin A/B	vftoxab	Virulence factors	VF
Clostridioides difficile VF	closdiffVF	Virulence factors: host	AMR or VF: host
Clostridioides difficile, Binary toxin/CDT	closdifftoxbin	Virulence factors: host	AMR or VF: host
Clostridioides difficile, Toxin A&B	closdifftoxab	Virulence factors: host	AMR or VF: host
Clostridium perfringens enterotoxin	vfclostox	Virulence factors	VF
Clostridium perfringens VF	closperfVF	Virulence factors: host	AMR or VF: host
Clostridium perfringens, C. perfringens enterotoxin	closperftox	Virulence factors: host	AMR or VF: host
Cryptosporidium felis	crypfeli	Parasites/Protozoa	species: protozoa
Cryptosporidium hominis/parvum/cuniculus/tyzzeri complex	crypcomp	Parasites/Protozoa	species: protozoa
Cryptosporidium meleagridis	crypmele	Parasites/Protozoa	species: protozoa
Cryptosporidium muris	crypmuri	Parasites/Protozoa	species: protozoa
Cryptosporidium ubiquitum	crypubiq	Parasites/Protozoa	species: protozoa
Cryptosporidium viatorum	crypviat	Parasites/Protozoa	species: protozoa
Cyclospora cayetanensis	cyclcaye	Parasites/Protozoa	species: protozoa
Dibothriocephalus latus	dibolatu	Parasites/Helminths	species: invertebrate
Dipylidium caninum	dipycani	Parasites/Helminths	species: invertebrate
EAEC virulence factors (E. coli)	vfeaec	Virulence factors	VF
Edwardsiella tarda	edwatard	Bacteria	species: bacteria
EHEC O157:H7 virulence factors (E. coli)	vfehec	Virulence factors	VF
EIEC invasion plasmid antigen (E. coli)	vfipa	Virulence factors	VF
Encephalitozoon cuniculi	encecuni	Fungi/Microsporidia	species: microsporidia
Encephalitozoon hellem	encehell	Fungi/Microsporidia	species: microsporidia
Encephalitozoon intestinalis	enceinte	Fungi/Microsporidia	species: microsporidia
Entamoeba histolytica	entahist	Parasites/Protozoa	species: protozoa
Entamoeba moshkovskii	entamosh	Parasites/Protozoa	species: protozoa
Enterobius vermicularis	enteverm	Parasites/Helminths	species: invertebrate
Enterocytozoon bieneusi	entebien	Fungi/Microsporidia	species: microsporidia
EPEC virulence factors (E. coli)	vfepec	Virulence factors	VF
ETEC heat labile toxin (E. coli)	vfhlt	Virulence factors	VF
ETEC heat stable toxin (E. coli)	vfhst	Virulence factors	VF
Fasciola hepatica	faschepa	Parasites/Helminths	species: invertebrate
Fasciolopsis buski	fascbusk	Parasites/Helminths	species: invertebrate
Giardia intestinalis	giarinte	Parasites/Protozoa	species: protozoa
Grimontia hollisae	grimholl	Bacteria	species: bacteria
Helicobacter canadensis	helicana	Bacteria	species: bacteria
Helicobacter cinaedi	helicina	Bacteria	species: bacteria
Helicobacter fennelliae	helifenn	Bacteria	species: bacteria
Helicobacter pullorum	helipull	Bacteria	species: bacteria
Helicobacter pylori	helipylo	Bacteria	species: bacteria
Histoplasma capsulatum	histcaps	Fungi/Microsporidia	species: fungi
Human alphaherpesvirus 1 (HSV 1)	herpessi1	Viruses	species: viral
Human alphaherpesvirus 2 (HSV 2)	herpessi2	Viruses	species: viral
Human betaherpesvirus 5 (CMV)	cytomega	Viruses	species: viral
Hymenolepis diminuta	hymedimi	Parasites/Helminths	species: invertebrate
Hymenolepis nana	hymenana	Parasites/Helminths	species: invertebrate
Klebsiella mucoid regulator	vfklebmuc	Virulence factors	VF
Klebsiella pneumoniae VF	klebpneuVF	Virulence factors: host	AMR or VF: host
Klebsiella pneumoniae, Klebsiella mucoid regulator	klebpneutox	Virulence factors: host	AMR or VF: host
Leukocidin ED	vfleuko	Virulence factors	VF
Listeria monocytogenes	listmono	Bacteria	species: bacteria
Listeria monocytogenes, Listeriolysin O	listmonotox	Virulence factors: host	AMR or VF: host
Listeriolysin O	vflistox	Virulence factors	VF
Mastadenovirus sp.	adenovirsp	Viruses	species: viral
mcr-1	mcr1	AMR : Colistin resistance	AMR
mcr-10	mcr10	AMR : Colistin resistance	AMR
mcr-2	mcr2	AMR : Colistin resistance	AMR
mcr-3	mcr3	AMR : Colistin resistance	AMR
mcr-4	mcr4	AMR : Colistin resistance	AMR
mcr-5	mcr5	AMR : Colistin resistance	AMR
mcr-6	mcr6	AMR : Colistin resistance	AMR
mcr-7	mcr7	AMR : Colistin resistance	AMR
mcr-8	mcr8	AMR : Colistin resistance	AMR
Necator americanus	necaamer	Parasites/Helminths	species: invertebrate
Neisseria gonorrhoeae	neisgono	Bacteria	species: bacteria
Opisthorchis felineus	opisfeli	Parasites/Helminths	species: invertebrate
Opisthorchis viverrini	opisvive	Parasites/Helminths	species: invertebrate
Plesiomonas shigelloides	plesshig	Bacteria	species: bacteria
qnrA	qnrA	AMR : Quinolone resistance	AMR
qnrB	qnrB	AMR : Quinolone resistance	AMR
rmtA	rmtA	AMR : Aminoglycoside resistance	AMR
rmtB	rmtB	AMR : Aminoglycoside resistance	AMR
rmtC	rmtC	AMR : Aminoglycoside resistance	AMR
rmtD	rmtD	AMR : Aminoglycoside resistance	AMR
rmtE	rmtE	AMR : Aminoglycoside resistance	AMR
rmtF	rmtF	AMR : Aminoglycoside resistance	AMR
rmtG	rmtG	AMR : Aminoglycoside resistance	AMR
Salmonella bongori	salmbong	Bacteria	species: bacteria
Salmonella enterica	salmente	Bacteria	species: bacteria
Schistosoma japonicum	schijapo	Parasites/Helminths	species: invertebrate
Schistosoma mansoni	schimans	Parasites/Helminths	species: invertebrate
Shigella/Escherichia coli complex VF	shigcompVF	Virulence factors: host	AMR or VF: host
Shigella/Escherichia coli complex, EAEC virulence factors	eaec	Virulence factors: host	AMR or VF: host
Shigella/Escherichia coli complex, EHEC O157:H7 virulence factors	ehec	Virulence factors: host	AMR or VF: host
Shigella/Escherichia coli complex, EIEC virulence factors	eiec	Virulence factors: host	AMR or VF: host
Shigella/Escherichia coli complex, EPEC virulence factors	epec	Virulence factors: host	AMR or VF: host
Shigella/Escherichia coli complex, ETEC virulence factors	etec	Virulence factors: host	AMR or VF: host
Shigella/Escherichia coli complex, STEC virulence factors	stec	Virulence factors: host	AMR or VF: host
Staphylococcus aureus AMR	stapaureAMR	AMR: host	AMR or VF: host
Staphylococcus aureus VF	stapaureVF	Virulence factors: host	AMR or VF: host
Staphylococcus aureus, Leukocidin ED	stapauretoxed	Virulence factors: host	AMR or VF: host
Staphylococcus aureus, Staphylococcus enterotoxin A	stapauretoxa	Virulence factors: host	AMR or VF: host
Staphylococcus aureus, Staphylococcus enterotoxin B	stapauretoxb	Virulence factors: host	AMR or VF: host
Staphylococcus aureus, Staphylococcus enterotoxin C	stapauretoxc	Virulence factors: host	AMR or VF: host
Staphylococcus aureus, Staphylococcus enterotoxin D	stapauretoxd	Virulence factors: host	AMR or VF: host
Staphylococcus aureus, Staphylococcus enterotoxin E	stapauretoxe	Virulence factors: host	AMR or VF: host
Staphylococcus aureus, Staphylococcus enterotoxin G	stapauretoxg	Virulence factors: host	AMR or VF: host
Staphylococcus aureus, Staphylococcus enterotoxin H	stapauretoxh	Virulence factors: host	AMR or VF: host
Staphylococcus enterotoxin A	vfstapha	Virulence factors	VF
Staphylococcus enterotoxin B	vfstaphb	Virulence factors	VF
Staphylococcus enterotoxin C	vfstaphc	Virulence factors	VF
Staphylococcus enterotoxin D	vfstaphd	Virulence factors	VF
Staphylococcus enterotoxin E	vfstaphe	Virulence factors	VF
Staphylococcus enterotoxin G	vfstaphg	Virulence factors	VF
Staphylococcus enterotoxin H	vfstaphh	Virulence factors	VF
STEC Shiga toxin (E. coli)	vfshiga	Virulence factors	VF
Strongyloides stercoralis	stroster	Parasites/Helminths	species: invertebrate
Taenia saginata	taensagi	Parasites/Helminths	species: invertebrate
Taenia solium	taensoli	Parasites/Helminths	species: invertebrate
Treponema pallidum	treppall	Bacteria	species: bacteria
Trichuris trichiura	trictric	Parasites/Helminths	species: invertebrate
Tropheryma whipplei	tropwhip	Bacteria	species: bacteria
Vibrio cholerae	vibrchol	Bacteria	species: bacteria
Vibrio cholerae, Cholera toxin	vibrcholtox	Virulence factors: host	AMR or VF: host
Vibrio fluvialis	vibrfluv	Bacteria	species: bacteria
Vibrio furnissii	vibrfurn	Bacteria	species: bacteria
Vibrio mimicus	vibrmimi	Bacteria	species: bacteria
Vibrio parahaemolyticus	vibrpara	Bacteria	species: bacteria
Vibrio vulnificus	vibrvuln	Bacteria	species: bacteria
Yersinia enterocolitica	yersente	Bacteria	species: bacteria
Yersinia enterocolitica, Yersinia stable toxin	yersentetox	Virulence factors: host	AMR or VF: host
Yersinia frederiksenii	yersfred	Bacteria	species: bacteria
Yersinia stable toxin	vfyertox	Virulence factors	VF

## Sheet: Supp. Table 7
Target	Target ID	Target Component	Mock Group ID
EAEC virulence factors (E. coli)	vfeaec	aaiC	1
Aeromonas hydrophila	aerohydr	aerohydr	1
EAEC virulence factors (E. coli)	vfeaec	aggR	1
Campylobacter coli	campcoli	campcoli	1
Cryptosporidium hominis/parvum/cuniculus/tyzzeri complex	crypcomp	crypcomp	1
Encephalitozoon intestinalis	enceinte	enceinte	1
Helicobacter cinaedi	helicina	helicina	1
mcr-3	mcr3	mcr3	1
Vibrio furnissii	vibrfurn	vibrfurn	1
Adenovirus A	adenovira	adenovira	1
EAEC virulence factors (E. coli)	vfeaec	aaiC	2
EAEC virulence factors (E. coli)	vfeaec	aatA	2
Aeromonas veronii	aerovero	aerovero	2
Campylobacter jejuni	campjeju	campjeju	2
Cryptosporidium meleagridis	crypmele	crypmele	2
Shigella/Escherichia coli complex, EAEC virulence factors	eaec	eaec	2
Helicobacter canadensis	helicana	helicana	2
mcr-4	mcr4	mcr4	2
Shigella/Escherichia coli complex VF	shigcompVF	shigcompVF	2
Vibrio mimicus	vibrmimi	vibrmimi	2
Adenovirus B	adenovirb	adenovirb	2
EAEC virulence factors (E. coli)	vfeaec	aaiC	3
EAEC virulence factors (E. coli)	vfeaec	aatA	3
EAEC virulence factors (E. coli)	vfeaec	aggR	3
EPEC virulence factors (E. coli)	vfepec	bfpA	3
EPEC virulence factors (E. coli)	vfepec	eae	3
Shigella/Escherichia coli complex, EAEC virulence factors	eaec	eaec	3
Shigella/Escherichia coli complex, EHEC O157:H7 virulence factors	ehec	ehec	3
Shigella/Escherichia coli complex, EIEC virulence factors	eiec	eiec	3
Shigella/Escherichia coli complex, EPEC virulence factors	epec	epec	3
EHEC O157:H7 virulence factors (E. coli)	vfehec	fliC	3
EIEC invasion plasmid antigen (E. coli)	vfipa	ipaH	3
EHEC O157:H7 virulence factors (E. coli)	vfehec	rfbE	3
Shigella/Escherichia coli complex VF	shigcompVF	shigcompVF	3
Shigella/Escherichia coli complex, STEC virulence factors	stec	stx1A	3
Shigella/Escherichia coli complex, STEC virulence factors	stec	stx1B	3
STEC Shiga toxin (E. coli)	vfshiga	vfshiga	3
EHEC O157:H7 virulence factors (E. coli)	vfehec	wzx	3
EHEC O157:H7 virulence factors (E. coli)	vfehec	wzy	3
Adenovirus C	adenovirc	adenovirc	3
EAEC virulence factors (E. coli)	vfeaec	aatA	4
Aeromonas dhakensis	aerodhak	aerodhak	4
EAEC virulence factors (E. coli)	vfeaec	aggR	4
Arcobacter cryaerophilus	arcocrya	arcocrya	4
blaOXA-48-like	blaOXA48	blaOXA48	4
Campylobacter concisus	campconc	campconc	4
Cryptosporidium felis	crypfeli	crypfeli	4
Encephalitozoon hellem	encehell	encehell	4
Entamoeba moshkovskii	entamosh	entamosh	4
Helicobacter fennelliae	helifenn	helifenn	4
mcr-2	mcr2	mcr2	4
Opisthorchis viverrini	opisvive	opisvive	4
Salmonella enterica	salmente	salmente	4
Schistosoma mansoni	schimans	schimans	4
Taenia solium	taensoli	taensoli	4
Vibrio fluvialis	vibrfluv	vibrfluv	4
Adenovirus D	adenovird	adenovird	4
Ancylostoma duodenale	ancyduod	ancyduod	5
Anncaliia algerae	annaalge	annaalge	5
Arcobacter butzleri	arcobutz	arcobutz	5
Ascaris lumbricoides	ascalumb	ascalumb	5
Campylobacter fetus	campfetu	campfetu	5
Candida auris	candauri	candauri	5
Chlamydia trachomatis	chlatrac	chlatrac	5
Clonorchis sinensis	clonsine	clonsine	5
Cyclospora cayetanensis	cyclcaye	cyclcaye	5
Dibothriocephalus latus	dibolatu	dibolatu	5
Dipylidium caninum	dipycani	dipycani	5
Edwardsiella tarda	edwatard	edwatard	5
Encephalitozoon cuniculi	encecuni	encecuni	5
Entamoeba histolytica	entahist	entahist	5
Enterocytozoon bieneusi	entebien	entebien	5
Enterobius vermicularis	enteverm	enteverm	5
Fasciolopsis buski	fascbusk	fascbusk	5
Fasciola hepatica	faschepa	faschepa	5
Giardia intestinalis	giarinte	giarinte	5
Grimontia hollisae	grimholl	grimholl	5
Adenovirus E	adenovire	adenovire	5
Campylobacter lari	camplari	camplari	6
Cryptosporidium muris	crypmuri	crypmuri	6
Shigella/Escherichia coli complex, EHEC O157:H7 virulence factors	ehec	ehec	6
EHEC O157:H7 virulence factors (E. coli)	vfehec	fliC	6
Helicobacter pullorum	helipull	helipull	6
mcr-5	mcr5	mcr5	6
EHEC O157:H7 virulence factors (E. coli)	vfehec	rfbE	6
Shigella/Escherichia coli complex VF	shigcompVF	shigcompVF	6
Vibrio parahaemolyticus	vibrpara	vibrpara	6
EHEC O157:H7 virulence factors (E. coli)	vfehec	wzx	6
EHEC O157:H7 virulence factors (E. coli)	vfehec	wzy	6
Adenovirus F (serotype 40/41)	adenovirf	adenovirf	6
Campylobacter upsaliensis	campupsa	campupsa	7
Clostridioides difficile VF	closdiffVF	closdiffVF	7
Cryptosporidium ubiquitum	crypubiq	crypubiq	7
Shigella/Escherichia coli complex, EIEC virulence factors	eiec	eiec	7
EIEC invasion plasmid antigen (E. coli)	vfipa	ipaH	7
mcr-6	mcr6	mcr6	7
Shigella/Escherichia coli complex VF	shigcompVF	shigcompVF	7
Vibrio vulnificus	vibrvuln	vibrvuln	7
Adenovirus G	adenovirg	adenovirg	7
Clostridioides difficile VF	closdiffVF	closdiffVF	8
Cryptosporidium viatorum	crypviat	crypviat	8
mcr-7	mcr7	mcr7	8
Mastadenovirus sp.	adenovirsp	adenovirsp	8
Clostridioides difficile, Toxin A&B	closdifftoxab	closdifftoxab	9
Clostridioides difficile VF	closdiffVF	closdiffVF	9
ETEC heat labile toxin (E. coli)	vfhlt	eltA	9
ETEC heat labile toxin (E. coli)	vfhlt	eltB	9
ETEC heat stable toxin (E. coli)	vfhst	estA	9
Shigella/Escherichia coli complex, ETEC virulence factors	etec	etec	9
mcr-8	mcr8	mcr8	9
Shigella/Escherichia coli complex VF	shigcompVF	shigcompVF	9
Clostridioides difficile toxin A/B	vftoxab	tcdA	9
Clostridioides difficile toxin A/B	vftoxab	tcdB	9
Clostridioides difficile toxin A/B	vftoxab	tcdR	9
Human betaherpesvirus 5 (CMV)	cytomega	cytomega	9
armA	armA	armA	10
blaACC	blaACC	blaACC	10
blaAIM	blaAIM	blaAIM	10
blaDHA	blaDHA	blaDHA	10
blaDIM	blaDIM	blaDIM	10
blaFOX	blaFOX	blaFOX	10
blaGES	blaGES	blaGES	10
blaGIM	blaGIM	blaGIM	10
blaIMI	blaIMI	blaIMI	10
blaIMP	blaIMP	blaIMP	10
blaKPC	blaKPC	blaKPC	10
Yersinia frederiksenii	yersfred	yersfred	10
Aeromonas caviae	aerocavi	aerocavi	11
blaACT	blaACT	blaACT	11
blaCMY_Group1	blaCMY_G1	blaCMY_G1	11
blaCMY_Group2	blaCMY_G2	blaCMY_G2	11
qnrB	qnrB	qnrB	11
Staphylococcus enterotoxin H	vfstaphh	seh	11
Staphylococcus aureus, Staphylococcus enterotoxin H	stapauretoxh	stapauretoxh	11
Staphylococcus aureus VF	stapaureVF	stapaureVF	11
Human alphaherpesvirus 1 (HSV 1)	herpessi1	herpessi1	11
blaACT	blaACT	blaACT	12
blaCMY_Group1	blaCMY_G1	blaCMY_G1	12
blaCMY_Group2	blaCMY_G2	blaCMY_G2	12
qnrB	qnrB	qnrB	12
Shigella/Escherichia coli complex VF	shigcompVF	shigcompVF	12
Shigella/Escherichia coli complex, STEC virulence factors	stec	stx2A	12
Shigella/Escherichia coli complex, STEC virulence factors	stec	stx2B	12
STEC Shiga toxin (E. coli)	vfshiga	vfshiga	12
Human alphaherpesvirus 2 (HSV 2)	herpessi2	herpessi2	12
blaMIR	blaMIR	blaMIR	13
blaNDM	blaNDM	blaNDM	13
blaOXA-23-like	blaOXA23	blaOXA23	13
blaSIM	blaSIM	blaSIM	13
blaVEB	blaVEB	blaVEB	13
blaVIM	blaVIM	blaVIM	13
Clostridium perfringens enterotoxin	vfclostox	cpe	13
Cholera toxin	vfcoltox	ctxA	13
Cholera toxin	vfcoltox	ctxB	13
mcr-1	mcr1	mcr1	13
rmtA	rmtA	rmtA	13
rmtB	rmtB	rmtB	13
rmtC	rmtC	rmtC	13
rmtD	rmtD	rmtD	13
rmtE	rmtE	rmtE	13
rmtF	rmtF	rmtF	13
rmtG	rmtG	rmtG	13
Cholera toxin	vfcoltox	toxR	13
blaOXA-24-like	blaOXA24	blaOXA24	14
Vibrio cholerae, Cholera toxin	vibrcholtox	ctxA	14
Vibrio cholerae, Cholera toxin	vibrcholtox	ctxB	14
Helicobacter pylori	helipylo	helipylo	14
Histoplasma capsulatum	histcaps	histcaps	14
Listeriolysin O	vflistox	hlyA	14
Hymenolepis diminuta	hymedimi	hymedimi	14
Hymenolepis nana	hymenana	hymenana	14
mcr-10	mcr10	mcr10	14
Necator americanus	necaamer	necaamer	14
Neisseria gonorrhoeae	neisgono	neisgono	14
Opisthorchis felineus	opisfeli	opisfeli	14
Plesiomonas shigelloides	plesshig	plesshig	14
Salmonella bongori	salmbong	salmbong	14
Schistosoma japonicum	schijapo	schijapo	14
Staphylococcus enterotoxin A	vfstapha	sea	14
Staphylococcus enterotoxin B	vfstaphb	seb	14
Staphylococcus enterotoxin C	vfstaphc	sec	14
Staphylococcus enterotoxin D	vfstaphd	sed	14
Staphylococcus enterotoxin E	vfstaphe	see	14
Staphylococcus enterotoxin G	vfstaphg	seg	14
Staphylococcus enterotoxin H	vfstaphh	seh	14
Vibrio cholerae, Cholera toxin	vibrcholtox	toxR	14
Cholera toxin	vfcoltox	vfcoltox	14
Vibrio cholerae, Cholera toxin	vibrcholtox	vibrchol	14
Yersinia stable toxin	vfyertox	yst	14
Clostridioides difficile binary toxin	vfbintox	cdtA	15
Clostridioides difficile binary toxin	vfbintox	cdtB	15
Clostridioides difficile binary toxin	vfbintox	cdtR	15
Clostridioides difficile, Binary toxin/CDT	closdifftoxbin	closdifftoxbin	15
Clostridioides difficile VF	closdiffVF	closdiffVF	15
EPEC virulence factors (E. coli)	vfepec	eae	15
Klebsiella pneumoniae, Klebsiella mucoid regulator	klebpneutox	klebpneutox	15
Klebsiella pneumoniae VF	klebpneuVF	klebpneuVF	15
Klebsiella mucoid regulator	vfklebmuc	rmpA	15
Listeria monocytogenes, Listeriolysin O	listmonotox	hlyA	16
Klebsiella pneumoniae, Klebsiella mucoid regulator	klebpneutox	klebpneutox	16
Listeria monocytogenes	listmono	listmono	16
Leukocidin ED	vfleuko	lukD	16
Leukocidin ED	vfleuko	lukE	16
qnrA	qnrA	qnrA	16
Klebsiella pneumoniae VF	klebpneuVF	rmpA	16
Staphylococcus aureus AMR	stapaureAMR	stapaureAMR	16
Staphylococcus aureus, Leukocidin ED	stapauretoxed	stapauretoxed	16
Staphylococcus aureus VF	stapaureVF	stapaureVF	16
Klebsiella mucoid regulator	vfklebmuc	vfklebmuc	16
Listeriolysin O	vflistox	vflistox	16
Yersinia stable toxin	vfyertox	vfyertox	16
Yersinia enterocolitica	yersente	yersente	16
Yersinia enterocolitica, Yersinia stable toxin	yersentetox	yst	16
Clostridioides difficile binary toxin	vfbintox	cdtA	17
Clostridioides difficile binary toxin	vfbintox	cdtB	17
Clostridioides difficile binary toxin	vfbintox	cdtR	17
Clostridioides difficile, Binary toxin/CDT	closdifftoxbin	closdifftoxbin	17
Clostridium perfringens VF	closperfVF	closdiffVF	17
Clostridium perfringens, C. perfringens enterotoxin	closperftox	closperftox	17
Clostridium perfringens VF	closperfVF	cpe	17
Staphylococcus aureus, Staphylococcus enterotoxin A	stapauretoxa	sea	17
Staphylococcus aureus VF	stapaureVF	stapaureVF	17
Clostridium perfringens enterotoxin	vfclostox	vfclostox	17
Staphylococcus enterotoxin A	vfstapha	vfstapha	17
blaCTX-M-G1	CTXM_G1	CTXM_G1	18
blaCTX-M-G2	CTXM_G2	CTXM_G2	18
blaCTX-M-G25	CTXM_G25	CTXM_G25	18
blaCTX-M-G8	CTXM_G8	CTXM_G8	18
blaCTX-M-G9	CTXM_G9	CTXM_G9	18
Staphylococcus aureus, Staphylococcus enterotoxin B	stapauretoxb	seb	18
Staphylococcus aureus AMR	stapaureAMR	stapaureAMR	18
Staphylococcus aureus VF	stapaureVF	stapaureVF	18
Staphylococcus enterotoxin B	vfstaphb	vfstaphb	18
Clostridioides difficile VF	closdiffVF	closdiffVF	19
blaCTX-M-G1	CTXM_G1	CTXM_G1	19
blaCTX-M-G2	CTXM_G2	CTXM_G2	19
blaCTX-M-G25	CTXM_G25	CTXM_G25	19
blaCTX-M-G8	CTXM_G8	CTXM_G8	19
blaCTX-M-G9	CTXM_G9	CTXM_G9	19
ETEC heat labile toxin (E. coli)	vfhlt	eltA	19
ETEC heat labile toxin (E. coli)	vfhlt	eltB	19
ETEC heat stable toxin (E. coli)	vfhst	estA	19
Shigella/Escherichia coli complex, ETEC virulence factors	etec	etec	19
Staphylococcus aureus, Staphylococcus enterotoxin G	stapauretoxg	seg	19
Shigella/Escherichia coli complex VF	shigcompVF	shigcompVF	19
Staphylococcus aureus VF	stapaureVF	stapaureVF	19
Staphylococcus enterotoxin G	vfstaphg	vfstaphg	19
blaCTX-M-G1	CTXM_G1	CTXM_G1	20
blaCTX-M-G2	CTXM_G2	CTXM_G2	20
blaCTX-M-G25	CTXM_G25	CTXM_G25	20
blaCTX-M-G8	CTXM_G8	CTXM_G8	20
blaCTX-M-G9	CTXM_G9	CTXM_G9	20
Staphylococcus aureus, Staphylococcus enterotoxin C	stapauretoxc	sec	20
Staphylococcus aureus VF	stapaureVF	stapaureVF	20
Staphylococcus enterotoxin C	vfstaphc	vfstaphc	20
blaCTX-M-G1	CTXM_G1	CTXM_G1	21
blaCTX-M-G2	CTXM_G2	CTXM_G2	21
blaCTX-M-G25	CTXM_G25	CTXM_G25	21
blaCTX-M-G8	CTXM_G8	CTXM_G8	21
blaCTX-M-G9	CTXM_G9	CTXM_G9	21
Staphylococcus aureus, Staphylococcus enterotoxin E	stapauretoxe	see	21
Staphylococcus aureus VF	stapaureVF	stapaureVF	21
Staphylococcus enterotoxin E	vfstaphe	vfstaphe	21
Staphylococcus aureus, Staphylococcus enterotoxin D	stapauretoxd	sed	22
Staphylococcus aureus VF	stapaureVF	stapaureVF	22
Staphylococcus enterotoxin D	vfstaphd	vfstaphd	22
Strongyloides stercoralis	stroster	stroster	22
Taenia saginata	taensagi	taensagi	22
Treponema pallidum	treppall	treppall	22
Trichuris trichiura	trictric	trictric	22
Tropheryma whipplei	tropwhip	tropwhip	22
Vibrio cholerae	vibrchol	vibrchol	22

## Sheet: Supp. Table 8
Sample ID	Target	Reference tests	Discrepancy PCR tests	Ground truth test result	MetaPanel test result	Validation result
E1	Adenovirus F (serotype 40/41)	Microba, PCR, NOT_DETECTED		NOT_DETECTED	NOT_DETECTED	TN
E10	Adenovirus F (serotype 40/41)	PCR, NOT_DETECTED		NOT_DETECTED	NOT_DETECTED	TN
E101	Adenovirus F (serotype 40/41)	PCR, NOT_DETECTED		NOT_DETECTED	NOT_DETECTED	TN
E103	Adenovirus F (serotype 40/41)	PCR, NOT_DETECTED		NOT_DETECTED	NOT_DETECTED	TN
E104	Adenovirus F (serotype 40/41)	Microba, PCR, NOT_DETECTED		NOT_DETECTED	NOT_DETECTED	TN
E105	Adenovirus F (serotype 40/41)	PCR, NOT_DETECTED		NOT_DETECTED	NOT_DETECTED	TN
E108	Adenovirus F (serotype 40/41)	PCR, NOT_DETECTED		NOT_DETECTED	NOT_DETECTED	TN
E109	Adenovirus F (serotype 40/41)	PCR, DETECTED, 9.13		DETECTED	DETECTED	TP
E113	Adenovirus F (serotype 40/41)	PCR, NOT_DETECTED		NOT_DETECTED	NOT_DETECTED	TN
E114	Adenovirus F (serotype 40/41)	Microba, PCR, DETECTED, 35.75	DETECTED, 36.56	DETECTED	NOT_DETECTED	FN
E115	Adenovirus F (serotype 40/41)	PCR, NOT_DETECTED		NOT_DETECTED	NOT_DETECTED	TN
E116	Adenovirus F (serotype 40/41)	PCR, NOT_DETECTED		NOT_DETECTED	NOT_DETECTED	TN
E121	Adenovirus F (serotype 40/41)	PCR, NOT_DETECTED		NOT_DETECTED	NOT_DETECTED	TN
E124	Adenovirus F (serotype 40/41)	PCR, NOT_DETECTED		NOT_DETECTED	NOT_DETECTED	TN
E127	Adenovirus F (serotype 40/41)	PCR, DETECTED, 24.04		DETECTED	DETECTED	TP
E13	Adenovirus F (serotype 40/41)	Microba, PCR, DETECTED, 38.29	NOT_DETECTED; DETECTED, 35.77	DETECTED	NOT_DETECTED	FN
E130	Adenovirus F (serotype 40/41)	PCR, NOT_DETECTED		NOT_DETECTED	NOT_DETECTED	TN
E134	Adenovirus F (serotype 40/41)	PCR, NOT_DETECTED		NOT_DETECTED	NOT_DETECTED	TN
E135	Adenovirus F (serotype 40/41)	Microba, PCR, DETECTED, 26.17	DETECTED, 26.06	DETECTED	NOT_DETECTED	FN
E136	Adenovirus F (serotype 40/41)	PCR, NOT_DETECTED		NOT_DETECTED	NOT_DETECTED	TN
E137	Adenovirus F (serotype 40/41)	PCR, NOT_DETECTED		NOT_DETECTED	NOT_DETECTED	TN
E14	Adenovirus F (serotype 40/41)	PCR, DETECTED, 15.51		DETECTED	DETECTED	TP
E144	Adenovirus F (serotype 40/41)	Microba, PCR, DETECTED, 31.14	DETECTED, 31.41	DETECTED	NOT_DETECTED	FN
E145	Adenovirus F (serotype 40/41)	PCR, NOT_DETECTED		NOT_DETECTED	NOT_DETECTED	TN
E147	Adenovirus F (serotype 40/41)	PCR, NOT_DETECTED		NOT_DETECTED	NOT_DETECTED	TN
E148	Adenovirus F (serotype 40/41)	PCR, DETECTED, 17.85		DETECTED	DETECTED	TP
E149	Adenovirus F (serotype 40/41)	PCR, NOT_DETECTED		NOT_DETECTED	NOT_DETECTED	TN
E150	Adenovirus F (serotype 40/41)	PCR, DETECTED, 12.15		DETECTED	DETECTED	TP
E154	Adenovirus F (serotype 40/41)	PCR, NOT_DETECTED		NOT_DETECTED	NOT_DETECTED	TN
E155	Adenovirus F (serotype 40/41)	PCR, NOT_DETECTED		NOT_DETECTED	NOT_DETECTED	TN
E159	Adenovirus F (serotype 40/41)	PCR, NOT_DETECTED		NOT_DETECTED	NOT_DETECTED	TN
E160	Adenovirus F (serotype 40/41)	PCR, NOT_DETECTED		NOT_DETECTED	NOT_DETECTED	TN
E162	Adenovirus F (serotype 40/41)	Microba, PCR, DETECTED, 37.22	DETECTED, 34.73	DETECTED	NOT_DETECTED	FN
E163	Adenovirus F (serotype 40/41)	PCR, NOT_DETECTED		NOT_DETECTED	NOT_DETECTED	TN
E165	Adenovirus F (serotype 40/41)	Microba, PCR, DETECTED, 33.64	DETECTED, 32.75	DETECTED	NOT_DETECTED	FN
E169	Adenovirus F (serotype 40/41)	Microba, PCR, DETECTED, 11.79		DETECTED	DETECTED	TP
E170	Adenovirus F (serotype 40/41)	Microba, PCR, DETECTED, 36.81	DETECTED, 36.56	DETECTED	NOT_DETECTED	FN
E174	Adenovirus F (serotype 40/41)	PCR, NOT_DETECTED		NOT_DETECTED	NOT_DETECTED	TN
E176	Adenovirus F (serotype 40/41)	PCR, DETECTED, 11.56		DETECTED	DETECTED	TP
E18	Adenovirus F (serotype 40/41)	PCR, DETECTED, 28.83		DETECTED	DETECTED	TP
E181	Adenovirus F (serotype 40/41)	PCR, NOT_DETECTED		NOT_DETECTED	NOT_DETECTED	TN
E183	Adenovirus F (serotype 40/41)	PCR, NOT_DETECTED		NOT_DETECTED	NOT_DETECTED	TN
E184	Adenovirus F (serotype 40/41)	PCR, DETECTED, 9.92		DETECTED	DETECTED	TP
E186	Adenovirus F (serotype 40/41)	Microba, PCR, DETECTED, 33.53	DETECTED, 35.85	DETECTED	NOT_DETECTED	FN
E19	Adenovirus F (serotype 40/41)	PCR, DETECTED, 31.32	DETECTED, 27.63	DETECTED	NOT_DETECTED	FN
E191	Adenovirus F (serotype 40/41)	PCR, NOT_DETECTED		NOT_DETECTED	NOT_DETECTED	TN
E192	Adenovirus F (serotype 40/41)	PCR, NOT_DETECTED		NOT_DETECTED	NOT_DETECTED	TN
E193	Adenovirus F (serotype 40/41)	PCR, NOT_DETECTED		NOT_DETECTED	NOT_DETECTED	TN
E195	Adenovirus F (serotype 40/41)	PCR, DETECTED, 10.29		DETECTED	DETECTED	TP
E198	Adenovirus F (serotype 40/41)	PCR, NOT_DETECTED		NOT_DETECTED	NOT_DETECTED	TN
E20	Adenovirus F (serotype 40/41)	PCR, NOT_DETECTED		NOT_DETECTED	NOT_DETECTED	TN
E202	Adenovirus F (serotype 40/41)	PCR, NOT_DETECTED		NOT_DETECTED	NOT_DETECTED	TN
E203	Adenovirus F (serotype 40/41)	PCR, DETECTED, 21.85		DETECTED	DETECTED	TP
E207	Adenovirus F (serotype 40/41)	PCR, NOT_DETECTED		NOT_DETECTED	NOT_DETECTED	TN
E208	Adenovirus F (serotype 40/41)	PCR, DETECTED, 9.64		DETECTED	DETECTED	TP
E210	Adenovirus F (serotype 40/41)	Microba, PCR, DETECTED, 36.34	DETECTED, 34.68	DETECTED	NOT_DETECTED	FN
E211	Adenovirus F (serotype 40/41)	Microba, PCR, DETECTED, 27.18		DETECTED	DETECTED	TP
E212	Adenovirus F (serotype 40/41)	PCR, NOT_DETECTED		NOT_DETECTED	NOT_DETECTED	TN
E216	Adenovirus F (serotype 40/41)	PCR, DETECTED, 33.87	DETECTED, 26.71	DETECTED	NOT_DETECTED	FN
E217	Adenovirus F (serotype 40/41)	Microba, PCR, NOT_DETECTED		NOT_DETECTED	NOT_DETECTED	TN
E219	Adenovirus F (serotype 40/41)	PCR, NOT_DETECTED		NOT_DETECTED	NOT_DETECTED	TN
E224	Adenovirus F (serotype 40/41)	PCR, NOT_DETECTED	DETECTED, 7.32; NOT_DETECTED	NOT_DETECTED	DETECTED	FP
E225	Adenovirus F (serotype 40/41)	PCR, DETECTED, 11.25		DETECTED	DETECTED	TP
E228	Adenovirus F (serotype 40/41)	PCR, DETECTED, 15.2		DETECTED	DETECTED	TP
E23	Adenovirus F (serotype 40/41)	PCR, NOT_DETECTED		NOT_DETECTED	NOT_DETECTED	TN
E230	Adenovirus F (serotype 40/41)	PCR, NOT_DETECTED		NOT_DETECTED	NOT_DETECTED	TN
E232	Adenovirus F (serotype 40/41)	PCR, DETECTED, 31.08	DETECTED, 26.95	DETECTED	NOT_DETECTED	FN
E235	Adenovirus F (serotype 40/41)	PCR, DETECTED, 25.37		DETECTED	DETECTED	TP
E24	Adenovirus F (serotype 40/41)	PCR, NOT_DETECTED		NOT_DETECTED	NOT_DETECTED	TN
E241	Adenovirus F (serotype 40/41)	PCR, DETECTED, 9.02		DETECTED	DETECTED	TP
E243	Adenovirus F (serotype 40/41)	PCR, NOT_DETECTED		NOT_DETECTED	NOT_DETECTED	TN
E251	Adenovirus F (serotype 40/41)	Microba, PCR, DETECTED, 23.57	DETECTED, 23.67	DETECTED	NOT_DETECTED	FN
E255	Adenovirus F (serotype 40/41)	PCR, DETECTED, 10.13		DETECTED	DETECTED	TP
E256	Adenovirus F (serotype 40/41)	PCR, NOT_DETECTED		NOT_DETECTED	NOT_DETECTED	TN
E26	Adenovirus F (serotype 40/41)	Microba, PCR, NOT_DETECTED		NOT_DETECTED	NOT_DETECTED	TN
E260	Adenovirus F (serotype 40/41)	PCR, DETECTED, 7.95		DETECTED	DETECTED	TP
E263	Adenovirus F (serotype 40/41)	PCR, NOT_DETECTED		NOT_DETECTED	NOT_DETECTED	TN
E264	Adenovirus F (serotype 40/41)	Microba, PCR, DETECTED, 32.77	DETECTED, 32.43	DETECTED	NOT_DETECTED	FN
E265	Adenovirus F (serotype 40/41)	PCR, NOT_DETECTED		NOT_DETECTED	NOT_DETECTED	TN
E267	Adenovirus F (serotype 40/41)	PCR, NOT_DETECTED		NOT_DETECTED	NOT_DETECTED	TN
E268	Adenovirus F (serotype 40/41)	PCR, NOT_DETECTED		NOT_DETECTED	NOT_DETECTED	TN
E272	Adenovirus F (serotype 40/41)	PCR, DETECTED, 35.27	DETECTED, 32.45	DETECTED	NOT_DETECTED	FN
E275	Adenovirus F (serotype 40/41)	Microba, PCR, DETECTED, 34.33	DETECTED, 34.79	DETECTED	NOT_DETECTED	FN
E281	Adenovirus F (serotype 40/41)	PCR, NOT_DETECTED		NOT_DETECTED	NOT_DETECTED	TN
E283	Adenovirus F (serotype 40/41)	PCR, DETECTED, 34.29	DETECTED, 34.45	DETECTED	NOT_DETECTED	FN
E288	Adenovirus F (serotype 40/41)	PCR, DETECTED, 27.52	DETECTED, 32.56	DETECTED	NOT_DETECTED	FN
E289	Adenovirus F (serotype 40/41)	PCR, NOT_DETECTED		NOT_DETECTED	NOT_DETECTED	TN
E291	Adenovirus F (serotype 40/41)	PCR, DETECTED, 34.48	DETECTED, 30.58	DETECTED	NOT_DETECTED	FN
E294	Adenovirus F (serotype 40/41)	PCR, NOT_DETECTED		NOT_DETECTED	NOT_DETECTED	TN
E295	Adenovirus F (serotype 40/41)	PCR, NOT_DETECTED		NOT_DETECTED	NOT_DETECTED	TN
E30	Adenovirus F (serotype 40/41)	PCR, NOT_DETECTED		NOT_DETECTED	NOT_DETECTED	TN
E307	Adenovirus F (serotype 40/41)	PCR, NOT_DETECTED		NOT_DETECTED	NOT_DETECTED	TN
E309	Adenovirus F (serotype 40/41)	PCR, NOT_DETECTED		NOT_DETECTED	NOT_DETECTED	TN
E311	Adenovirus F (serotype 40/41)	PCR, DETECTED, 12.77		DETECTED	DETECTED	TP
E312	Adenovirus F (serotype 40/41)	PCR, NOT_DETECTED		NOT_DETECTED	NOT_DETECTED	TN
E318	Adenovirus F (serotype 40/41)	PCR, DETECTED, 9.78		DETECTED	DETECTED	TP
E32	Adenovirus F (serotype 40/41)	PCR, NOT_DETECTED		NOT_DETECTED	NOT_DETECTED	TN
E321	Adenovirus F (serotype 40/41)	PCR, DETECTED, 30.52	DETECTED, 24.05	DETECTED	NOT_DETECTED	FN
E326	Adenovirus F (serotype 40/41)	PCR, DETECTED, 21.52		DETECTED	DETECTED	TP
E33	Adenovirus F (serotype 40/41)	PCR, NOT_DETECTED		NOT_DETECTED	NOT_DETECTED	TN
E332	Adenovirus F (serotype 40/41)	PCR, DETECTED, 11.65		DETECTED	DETECTED	TP
E335	Adenovirus F (serotype 40/41)	PCR, NOT_DETECTED		NOT_DETECTED	NOT_DETECTED	TN
E349	Adenovirus F (serotype 40/41)	PCR, DETECTED, 14.61		DETECTED	DETECTED	TP
E35	Adenovirus F (serotype 40/41)	PCR, NOT_DETECTED		NOT_DETECTED	NOT_DETECTED	TN
E350	Adenovirus F (serotype 40/41)	PCR, NOT_DETECTED		NOT_DETECTED	NOT_DETECTED	TN
E353	Adenovirus F (serotype 40/41)	PCR, NOT_DETECTED		NOT_DETECTED	NOT_DETECTED	TN
E357	Adenovirus F (serotype 40/41)	PCR, DETECTED, 20.91		DETECTED	DETECTED	TP
E363	Adenovirus F (serotype 40/41)	PCR, NOT_DETECTED		NOT_DETECTED	NOT_DETECTED	TN
E365	Adenovirus F (serotype 40/41)	PCR, DETECTED, 37.64	NOT_DETECTED; DETECTED, 20.79	DETECTED	NOT_DETECTED	FN
E368	Adenovirus F (serotype 40/41)	PCR, NOT_DETECTED		NOT_DETECTED	NOT_DETECTED	TN
E37	Adenovirus F (serotype 40/41)	PCR, NOT_DETECTED		NOT_DETECTED	NOT_DETECTED	TN
E371	Adenovirus F (serotype 40/41)	PCR, NOT_DETECTED		NOT_DETECTED	NOT_DETECTED	TN
E372	Adenovirus F (serotype 40/41)	PCR, NOT_DETECTED		NOT_DETECTED	NOT_DETECTED	TN
E374	Adenovirus F (serotype 40/41)	PCR, NOT_DETECTED		NOT_DETECTED	NOT_DETECTED	TN
E378	Adenovirus F (serotype 40/41)	Microba, PCR, DETECTED, 27.03	DETECTED, 27.02	DETECTED	NOT_DETECTED	FN
E38	Adenovirus F (serotype 40/41)	PCR, NOT_DETECTED		NOT_DETECTED	NOT_DETECTED	TN
E388	Adenovirus F (serotype 40/41)	PCR, NOT_DETECTED		NOT_DETECTED	NOT_DETECTED	TN
E393	Adenovirus F (serotype 40/41)	PCR, NOT_DETECTED		NOT_DETECTED	NOT_DETECTED	TN
E396	Adenovirus F (serotype 40/41)	PCR, NOT_DETECTED		NOT_DETECTED	NOT_DETECTED	TN
E398	Adenovirus F (serotype 40/41)	PCR, NOT_DETECTED		NOT_DETECTED	NOT_DETECTED	TN
E4	Adenovirus F (serotype 40/41)	PCR, NOT_DETECTED		NOT_DETECTED	NOT_DETECTED	TN
E400	Adenovirus F (serotype 40/41)	PCR, NOT_DETECTED		NOT_DETECTED	NOT_DETECTED	TN
E403	Adenovirus F (serotype 40/41)	PCR, NOT_DETECTED		NOT_DETECTED	NOT_DETECTED	TN
E405	Adenovirus F (serotype 40/41)	PCR, NOT_DETECTED		NOT_DETECTED	NOT_DETECTED	TN
E406	Adenovirus F (serotype 40/41)	PCR, NOT_DETECTED		NOT_DETECTED	NOT_DETECTED	TN
E409	Adenovirus F (serotype 40/41)	PCR, DETECTED, 11.51		DETECTED	DETECTED	TP
E410	Adenovirus F (serotype 40/41)	PCR, DETECTED, 10.34		DETECTED	DETECTED	TP
E411	Adenovirus F (serotype 40/41)	PCR, NOT_DETECTED		NOT_DETECTED	NOT_DETECTED	TN
E418	Adenovirus F (serotype 40/41)	PCR, NOT_DETECTED		NOT_DETECTED	NOT_DETECTED	TN
E421	Adenovirus F (serotype 40/41)	PCR, NOT_DETECTED		NOT_DETECTED	NOT_DETECTED	TN
E425	Adenovirus F (serotype 40/41)	PCR, DETECTED, 22.41		DETECTED	DETECTED	TP
E428	Adenovirus F (serotype 40/41)	Microba, PCR, DETECTED, 18.36		DETECTED	DETECTED	TP
E429	Adenovirus F (serotype 40/41)	PCR, NOT_DETECTED		NOT_DETECTED	NOT_DETECTED	TN
E430	Adenovirus F (serotype 40/41)	PCR, NOT_DETECTED		NOT_DETECTED	NOT_DETECTED	TN
E431	Adenovirus F (serotype 40/41)	PCR, DETECTED, 8.99		DETECTED	DETECTED	TP
E433	Adenovirus F (serotype 40/41)	PCR, NOT_DETECTED		NOT_DETECTED	NOT_DETECTED	TN
E434	Adenovirus F (serotype 40/41)	PCR, DETECTED, 11.34		DETECTED	DETECTED	TP
E435	Adenovirus F (serotype 40/41)	PCR, NOT_DETECTED		NOT_DETECTED	NOT_DETECTED	TN
E437	Adenovirus F (serotype 40/41)	PCR, DETECTED, 13.64		DETECTED	DETECTED	TP
E438	Adenovirus F (serotype 40/41)	PCR, NOT_DETECTED		NOT_DETECTED	NOT_DETECTED	TN
E44	Adenovirus F (serotype 40/41)	PCR, NOT_DETECTED		NOT_DETECTED	NOT_DETECTED	TN
E442	Adenovirus F (serotype 40/41)	PCR, NOT_DETECTED		NOT_DETECTED	NOT_DETECTED	TN
E443	Adenovirus F (serotype 40/41)	PCR, NOT_DETECTED		NOT_DETECTED	NOT_DETECTED	TN
E454	Adenovirus F (serotype 40/41)	PCR, NOT_DETECTED		NOT_DETECTED	NOT_DETECTED	TN
E459	Adenovirus F (serotype 40/41)	PCR, NOT_DETECTED		NOT_DETECTED	NOT_DETECTED	TN
E46	Adenovirus F (serotype 40/41)	PCR, NOT_DETECTED		NOT_DETECTED	NOT_DETECTED	TN
E460	Adenovirus F (serotype 40/41)	PCR, DETECTED, 9.87		DETECTED	DETECTED	TP
E462	Adenovirus F (serotype 40/41)	PCR, NOT_DETECTED		NOT_DETECTED	NOT_DETECTED	TN
E463	Adenovirus F (serotype 40/41)	PCR, NOT_DETECTED		NOT_DETECTED	NOT_DETECTED	TN
E464	Adenovirus F (serotype 40/41)	PCR, DETECTED, 22.49		DETECTED	DETECTED	TP
E472	Adenovirus F (serotype 40/41)	PCR, NOT_DETECTED		NOT_DETECTED	NOT_DETECTED	TN
E473	Adenovirus F (serotype 40/41)	PCR, NOT_DETECTED		NOT_DETECTED	NOT_DETECTED	TN
E474	Adenovirus F (serotype 40/41)	Microba, PCR, NOT_DETECTED	NOT_DETECTED	NOT_DETECTED	DETECTED	FP
E476	Adenovirus F (serotype 40/41)	PCR, DETECTED, 37.8	NOT_DETECTED; NOT_DETECTED	NOT_DETECTED	NOT_DETECTED	TN
E478	Adenovirus F (serotype 40/41)	PCR, DETECTED, 14.29		DETECTED	DETECTED	TP
E48	Adenovirus F (serotype 40/41)	Microba, PCR, DETECTED, 31.51	DETECTED, 26.86	DETECTED	NOT_DETECTED	FN
E484	Adenovirus F (serotype 40/41)	PCR, DETECTED, 13.26		DETECTED	DETECTED	TP
E486	Adenovirus F (serotype 40/41)	PCR, DETECTED, 13.99		DETECTED	DETECTED	TP
E488	Adenovirus F (serotype 40/41)	PCR, NOT_DETECTED		NOT_DETECTED	NOT_DETECTED	TN
E49	Adenovirus F (serotype 40/41)	PCR, DETECTED, 9.59		DETECTED	DETECTED	TP
E490	Adenovirus F (serotype 40/41)	Microba, PCR, NOT_DETECTED	NOT_DETECTED	NOT_DETECTED	DETECTED	FP
E492	Adenovirus F (serotype 40/41)	PCR, NOT_DETECTED		NOT_DETECTED	NOT_DETECTED	TN
E50	Adenovirus F (serotype 40/41)	PCR, NOT_DETECTED		NOT_DETECTED	NOT_DETECTED	TN
E501	Adenovirus F (serotype 40/41)	Microba, PCR, NOT_DETECTED	NOT_DETECTED	NOT_DETECTED	DETECTED	FP
E502	Adenovirus F (serotype 40/41)	PCR, NOT_DETECTED		NOT_DETECTED	NOT_DETECTED	TN
E505	Adenovirus F (serotype 40/41)	PCR, NOT_DETECTED		NOT_DETECTED	NOT_DETECTED	TN
E509	Adenovirus F (serotype 40/41)	PCR, NOT_DETECTED		NOT_DETECTED	NOT_DETECTED	TN
E52	Adenovirus F (serotype 40/41)	PCR, NOT_DETECTED		NOT_DETECTED	NOT_DETECTED	TN
E53	Adenovirus F (serotype 40/41)	PCR, NOT_DETECTED		NOT_DETECTED	NOT_DETECTED	TN
E58	Adenovirus F (serotype 40/41)	Microba, PCR, DETECTED, 33.42	DETECTED, 33.5	DETECTED	NOT_DETECTED	FN
E6	Adenovirus F (serotype 40/41)	Microba, PCR, DETECTED, 36.62	NOT_DETECTED; DETECTED, 33.96	DETECTED	NOT_DETECTED	FN
E61	Adenovirus F (serotype 40/41)	Microba, PCR, DETECTED, 14.18		DETECTED	DETECTED	TP
E62	Adenovirus F (serotype 40/41)	PCR, NOT_DETECTED		NOT_DETECTED	NOT_DETECTED	TN
E66	Adenovirus F (serotype 40/41)	PCR, NOT_DETECTED		NOT_DETECTED	NOT_DETECTED	TN
E7	Adenovirus F (serotype 40/41)	PCR, NOT_DETECTED		NOT_DETECTED	NOT_DETECTED	TN
E70	Adenovirus F (serotype 40/41)	Microba, PCR, DETECTED, 36.49	NOT_DETECTED; DETECTED, 36.02	DETECTED	NOT_DETECTED	FN
E73	Adenovirus F (serotype 40/41)	Microba, PCR, DETECTED, 33.86	DETECTED, 35.15	DETECTED	NOT_DETECTED	FN
E75	Adenovirus F (serotype 40/41)	PCR, DETECTED, 23.0		DETECTED	DETECTED	TP
E76	Adenovirus F (serotype 40/41)	PCR, NOT_DETECTED		NOT_DETECTED	NOT_DETECTED	TN
E77	Adenovirus F (serotype 40/41)	PCR, NOT_DETECTED		NOT_DETECTED	NOT_DETECTED	TN
E79	Adenovirus F (serotype 40/41)	PCR, NOT_DETECTED		NOT_DETECTED	NOT_DETECTED	TN
E80	Adenovirus F (serotype 40/41)	PCR, NOT_DETECTED		NOT_DETECTED	NOT_DETECTED	TN
E82	Adenovirus F (serotype 40/41)	PCR, NOT_DETECTED		NOT_DETECTED	NOT_DETECTED	TN
E84	Adenovirus F (serotype 40/41)	PCR, NOT_DETECTED		NOT_DETECTED	NOT_DETECTED	TN
E85	Adenovirus F (serotype 40/41)	PCR, NOT_DETECTED		NOT_DETECTED	NOT_DETECTED	TN
E87	Adenovirus F (serotype 40/41)	Microba, PCR, NOT_DETECTED		NOT_DETECTED	NOT_DETECTED	TN
E89	Adenovirus F (serotype 40/41)	Microba, PCR, DETECTED, 36.97	DETECTED, 37.67	DETECTED	NOT_DETECTED	FN
E91	Adenovirus F (serotype 40/41)	PCR, NOT_DETECTED		NOT_DETECTED	NOT_DETECTED	TN
E93	Adenovirus F (serotype 40/41)	PCR, NOT_DETECTED		NOT_DETECTED	NOT_DETECTED	TN
E94	Adenovirus F (serotype 40/41)	PCR, DETECTED, 10.09		DETECTED	DETECTED	TP
E95	Adenovirus F (serotype 40/41)	PCR, DETECTED, 36.8	NOT_DETECTED; NOT_DETECTED	NOT_DETECTED	NOT_DETECTED	TN
E97	Adenovirus F (serotype 40/41)	PCR, NOT_DETECTED		NOT_DETECTED	NOT_DETECTED	TN
E99	Adenovirus F (serotype 40/41)	PCR, NOT_DETECTED		NOT_DETECTED	NOT_DETECTED	TN
E1	Aeromonas spp.	PCR, NOT_DETECTED; MCS, NOT_DETECTED		NOT_DETECTED	NOT_DETECTED	TN
E10	Aeromonas spp.	PCR, NOT_DETECTED; MCS, NOT_DETECTED		NOT_DETECTED	NOT_DETECTED	TN
E100	Aeromonas spp.	PCR, NOT_DETECTED; MCS, NOT_DETECTED		NOT_DETECTED	NOT_DETECTED	TN
E101	Aeromonas spp.	PCR, NOT_DETECTED; MCS, NOT_DETECTED		NOT_DETECTED	NOT_DETECTED	TN
E102	Aeromonas spp.	PCR, NOT_DETECTED; MCS, NOT_DETECTED		NOT_DETECTED	NOT_DETECTED	TN
E103	Aeromonas spp.	PCR, NOT_DETECTED; MCS, NOT_DETECTED		NOT_DETECTED	NOT_DETECTED	TN
E104	Aeromonas spp.	PCR, DETECTED, 32.88; MCS, NOT_DETECTED	DETECTED, 28.44	DETECTED	DETECTED	TP
E105	Aeromonas spp.	PCR, NOT_DETECTED; MCS, NOT_DETECTED		NOT_DETECTED	NOT_DETECTED	TN
E106	Aeromonas spp.	PCR, NOT_DETECTED; MCS, NOT_DETECTED		NOT_DETECTED	NOT_DETECTED	TN
E108	Aeromonas spp.	PCR, NOT_DETECTED; MCS, NOT_DETECTED		NOT_DETECTED	NOT_DETECTED	TN
E109	Aeromonas spp.	PCR, NOT_DETECTED; MCS, NOT_DETECTED		NOT_DETECTED	NOT_DETECTED	TN
E11	Aeromonas spp.	PCR, NOT_DETECTED; MCS, NOT_DETECTED		NOT_DETECTED	NOT_DETECTED	TN
E110	Aeromonas spp.	PCR, NOT_DETECTED; MCS, NOT_DETECTED		NOT_DETECTED	NOT_DETECTED	TN
E111	Aeromonas spp.	PCR, DETECTED, 39.71; MCS, NOT_DETECTED	DETECTED, 35.77	DETECTED	DETECTED	TP
E112	Aeromonas spp.	PCR, NOT_DETECTED; MCS, NOT_DETECTED		NOT_DETECTED	NOT_DETECTED	TN
E113	Aeromonas spp.	PCR, NOT_DETECTED; MCS, NOT_DETECTED		NOT_DETECTED	NOT_DETECTED	TN
E114	Aeromonas spp.	PCR, NOT_DETECTED; MCS, NOT_DETECTED		NOT_DETECTED	NOT_DETECTED	TN
E115	Aeromonas spp.	PCR, NOT_DETECTED; MCS, NOT_DETECTED		NOT_DETECTED	NOT_DETECTED	TN
E116	Aeromonas spp.	PCR, NOT_DETECTED; MCS, NOT_DETECTED		NOT_DETECTED	NOT_DETECTED	TN
E117	Aeromonas spp.	PCR, NOT_DETECTED; MCS, NOT_DETECTED		NOT_DETECTED	NOT_DETECTED	TN
E118	Aeromonas spp.	PCR, NOT_DETECTED; MCS, NOT_DETECTED		NOT_DETECTED	NOT_DETECTED	TN
E119	Aeromonas spp.	PCR, NOT_DETECTED; MCS, NOT_DETECTED		NOT_DETECTED	NOT_DETECTED	TN
E12	Aeromonas spp.	PCR, NOT_DETECTED; MCS, NOT_DETECTED		NOT_DETECTED	NOT_DETECTED	TN
E120	Aeromonas spp.	PCR, NOT_DETECTED; MCS, NOT_DETECTED		NOT_DETECTED	NOT_DETECTED	TN
E121	Aeromonas spp.	PCR, NOT_DETECTED; MCS, NOT_DETECTED		NOT_DETECTED	NOT_DETECTED	TN
E122	Aeromonas spp.	Microba, PCR, NOT_DETECTED		NOT_DETECTED	NOT_DETECTED	TN
E123	Aeromonas spp.	PCR, NOT_DETECTED; MCS, NOT_DETECTED		NOT_DETECTED	NOT_DETECTED	TN
E124	Aeromonas spp.	PCR, NOT_DETECTED; MCS, NOT_DETECTED		NOT_DETECTED	NOT_DETECTED	TN
E125	Aeromonas spp.	PCR, NOT_DETECTED; MCS, NOT_DETECTED		NOT_DETECTED	NOT_DETECTED	TN
E126	Aeromonas spp.	PCR, NOT_DETECTED; MCS, NOT_DETECTED		NOT_DETECTED	NOT_DETECTED	TN
E127	Aeromonas spp.	PCR, NOT_DETECTED; MCS, NOT_DETECTED		NOT_DETECTED	NOT_DETECTED	TN
E128	Aeromonas spp.	Microba, PCR, NOT_DETECTED		NOT_DETECTED	NOT_DETECTED	TN
E129	Aeromonas spp.	PCR, NOT_DETECTED; MCS, NOT_DETECTED		NOT_DETECTED	NOT_DETECTED	TN
E13	Aeromonas spp.	PCR, NOT_DETECTED; MCS, NOT_DETECTED		NOT_DETECTED	NOT_DETECTED	TN
E130	Aeromonas spp.	PCR, NOT_DETECTED; MCS, NOT_DETECTED		NOT_DETECTED	NOT_DETECTED	TN
E131	Aeromonas spp.	PCR, NOT_DETECTED; MCS, NOT_DETECTED		NOT_DETECTED	NOT_DETECTED	TN
E132	Aeromonas spp.	PCR, DETECTED, 26.51; MCS, DETECTED		DETECTED	DETECTED	TP
E133	Aeromonas spp.	PCR, DETECTED, 31.88; MCS, DETECTED		DETECTED	DETECTED	TP
E134	Aeromonas spp.	PCR, DETECTED, 27.41; MCS, DETECTED		DETECTED	DETECTED	TP
E135	Aeromonas spp.	PCR, NOT_DETECTED; MCS, NOT_DETECTED		NOT_DETECTED	NOT_DETECTED	TN
E136	Aeromonas spp.	PCR, NOT_DETECTED; MCS, NOT_DETECTED		NOT_DETECTED	NOT_DETECTED	TN
E137	Aeromonas spp.	PCR, NOT_DETECTED; MCS, NOT_DETECTED		NOT_DETECTED	NOT_DETECTED	TN
E138	Aeromonas spp.	PCR, NOT_DETECTED; MCS, NOT_DETECTED		NOT_DETECTED	NOT_DETECTED	TN
E139	Aeromonas spp.	PCR, NOT_DETECTED; MCS, NOT_DETECTED		NOT_DETECTED	NOT_DETECTED	TN
E14	Aeromonas spp.	PCR, NOT_DETECTED; MCS, NOT_DETECTED		NOT_DETECTED	NOT_DETECTED	TN
E140	Aeromonas spp.	PCR, NOT_DETECTED; MCS, NOT_DETECTED		NOT_DETECTED	NOT_DETECTED	TN
E141	Aeromonas spp.	Microba, PCR, NOT_DETECTED		NOT_DETECTED	NOT_DETECTED	TN
E142	Aeromonas spp.	PCR, NOT_DETECTED; MCS, NOT_DETECTED		NOT_DETECTED	NOT_DETECTED	TN
E143	Aeromonas spp.	PCR, NOT_DETECTED; MCS, NOT_DETECTED		NOT_DETECTED	NOT_DETECTED	TN
E144	Aeromonas spp.	PCR, NOT_DETECTED; MCS, NOT_DETECTED		NOT_DETECTED	NOT_DETECTED	TN
E145	Aeromonas spp.	PCR, NOT_DETECTED; MCS, NOT_DETECTED		NOT_DETECTED	NOT_DETECTED	TN
E146	Aeromonas spp.	PCR, NOT_DETECTED; MCS, NOT_DETECTED		NOT_DETECTED	NOT_DETECTED	TN
E147	Aeromonas spp.	PCR, DETECTED, 41.02; MCS, NOT_DETECTED	DETECTED, 42.34	DETECTED	NOT_DETECTED	FN
E148	Aeromonas spp.	PCR, NOT_DETECTED		NOT_DETECTED	NOT_DETECTED	TN
E149	Aeromonas spp.	PCR, NOT_DETECTED; MCS, NOT_DETECTED		NOT_DETECTED	NOT_DETECTED	TN
E150	Aeromonas spp.	PCR, NOT_DETECTED; MCS, NOT_DETECTED		NOT_DETECTED	NOT_DETECTED	TN
E151	Aeromonas spp.	PCR, NOT_DETECTED; MCS, NOT_DETECTED		NOT_DETECTED	NOT_DETECTED	TN
E152	Aeromonas spp.	PCR, NOT_DETECTED; MCS, NOT_DETECTED		NOT_DETECTED	NOT_DETECTED	TN
E153	Aeromonas spp.	PCR, NOT_DETECTED; MCS, NOT_DETECTED		NOT_DETECTED	NOT_DETECTED	TN
E154	Aeromonas spp.	PCR, NOT_DETECTED; MCS, NOT_DETECTED		NOT_DETECTED	NOT_DETECTED	TN
E155	Aeromonas spp.	PCR, NOT_DETECTED; MCS, NOT_DETECTED		NOT_DETECTED	NOT_DETECTED	TN
E157	Aeromonas spp.	PCR, NOT_DETECTED; MCS, NOT_DETECTED		NOT_DETECTED	NOT_DETECTED	TN
E158	Aeromonas spp.	PCR, NOT_DETECTED; MCS, NOT_DETECTED		NOT_DETECTED	NOT_DETECTED	TN
E159	Aeromonas spp.	PCR, NOT_DETECTED; MCS, NOT_DETECTED		NOT_DETECTED	NOT_DETECTED	TN
E16	Aeromonas spp.	PCR, NOT_DETECTED; MCS, NOT_DETECTED		NOT_DETECTED	NOT_DETECTED	TN
E160	Aeromonas spp.	PCR, NOT_DETECTED; MCS, NOT_DETECTED		NOT_DETECTED	NOT_DETECTED	TN
E161	Aeromonas spp.	PCR, NOT_DETECTED; MCS, NOT_DETECTED		NOT_DETECTED	NOT_DETECTED	TN
E162	Aeromonas spp.	PCR, NOT_DETECTED; MCS, NOT_DETECTED		NOT_DETECTED	NOT_DETECTED	TN
E163	Aeromonas spp.	PCR, NOT_DETECTED; MCS, NOT_DETECTED		NOT_DETECTED	NOT_DETECTED	TN
E164	Aeromonas spp.	PCR, DETECTED, 38.09; MCS, NOT_DETECTED	DETECTED, 34.89	DETECTED	DETECTED	TP
E165	Aeromonas spp.	PCR, NOT_DETECTED; MCS, NOT_DETECTED		NOT_DETECTED	NOT_DETECTED	TN
E166	Aeromonas spp.	PCR, NOT_DETECTED; MCS, NOT_DETECTED		NOT_DETECTED	NOT_DETECTED	TN
E167	Aeromonas spp.	PCR, NOT_DETECTED; MCS, NOT_DETECTED		NOT_DETECTED	NOT_DETECTED	TN
E168	Aeromonas spp.	PCR, DETECTED, 41.71; MCS, DETECTED		DETECTED	NOT_DETECTED	FN
E169	Aeromonas spp.	PCR, DETECTED, 29.52; MCS, DETECTED		DETECTED	DETECTED	TP
E170	Aeromonas spp.	PCR, NOT_DETECTED; MCS, NOT_DETECTED		NOT_DETECTED	NOT_DETECTED	TN
E171	Aeromonas spp.	PCR, DETECTED, 41.7; MCS, NOT_DETECTED	DETECTED, 39.33	DETECTED	NOT_DETECTED	FN
E172	Aeromonas spp.	Microba, PCR, NOT_DETECTED		NOT_DETECTED	NOT_DETECTED	TN
E173	Aeromonas spp.	PCR, NOT_DETECTED; MCS, NOT_DETECTED		NOT_DETECTED	NOT_DETECTED	TN
E174	Aeromonas spp.	PCR, NOT_DETECTED; MCS, NOT_DETECTED		NOT_DETECTED	NOT_DETECTED	TN
E175	Aeromonas spp.	PCR, NOT_DETECTED; MCS, NOT_DETECTED		NOT_DETECTED	NOT_DETECTED	TN
E176	Aeromonas spp.	PCR, NOT_DETECTED; MCS, NOT_DETECTED		NOT_DETECTED	NOT_DETECTED	TN
E177	Aeromonas spp.	PCR, DETECTED, 42.78; MCS, DETECTED		DETECTED	NOT_DETECTED	FN
E178	Aeromonas spp.	PCR, NOT_DETECTED; MCS, NOT_DETECTED		NOT_DETECTED	NOT_DETECTED	TN
E179	Aeromonas spp.	PCR, NOT_DETECTED; MCS, NOT_DETECTED		NOT_DETECTED	NOT_DETECTED	TN
E18	Aeromonas spp.	PCR, NOT_DETECTED; MCS, NOT_DETECTED		NOT_DETECTED	NOT_DETECTED	TN
E180	Aeromonas spp.	PCR, DETECTED, 32.57; MCS, NOT_DETECTED	DETECTED, 33.83	DETECTED	DETECTED	TP
E181	Aeromonas spp.	PCR, NOT_DETECTED; MCS, NOT_DETECTED		NOT_DETECTED	NOT_DETECTED	TN
E182	Aeromonas spp.	PCR, NOT_DETECTED; MCS, NOT_DETECTED		NOT_DETECTED	NOT_DETECTED	TN
E183	Aeromonas spp.	PCR, NOT_DETECTED; MCS, NOT_DETECTED		NOT_DETECTED	NOT_DETECTED	TN
E184	Aeromonas spp.	PCR, NOT_DETECTED; MCS, NOT_DETECTED		NOT_DETECTED	NOT_DETECTED	TN
E185	Aeromonas spp.	PCR, DETECTED, 40.5; MCS, NOT_DETECTED	DETECTED, 33.73	DETECTED	NOT_DETECTED	FN
E186	Aeromonas spp.	PCR, NOT_DETECTED; MCS, NOT_DETECTED		NOT_DETECTED	NOT_DETECTED	TN
E187	Aeromonas spp.	PCR, NOT_DETECTED; MCS, NOT_DETECTED		NOT_DETECTED	NOT_DETECTED	TN
E188	Aeromonas spp.	PCR, NOT_DETECTED; MCS, NOT_DETECTED		NOT_DETECTED	NOT_DETECTED	TN
E189	Aeromonas spp.	PCR, DETECTED, 31.7; MCS, NOT_DETECTED	DETECTED, 31.56	DETECTED	DETECTED	TP
E19	Aeromonas spp.	PCR, NOT_DETECTED; MCS, NOT_DETECTED		NOT_DETECTED	NOT_DETECTED	TN
E190	Aeromonas spp.	PCR, DETECTED, 30.0; MCS, DETECTED		DETECTED	DETECTED	TP
E191	Aeromonas spp.	PCR, NOT_DETECTED; MCS, NOT_DETECTED		NOT_DETECTED	NOT_DETECTED	TN
E192	Aeromonas spp.	PCR, NOT_DETECTED; MCS, NOT_DETECTED		NOT_DETECTED	NOT_DETECTED	TN
E193	Aeromonas spp.	PCR, NOT_DETECTED; MCS, NOT_DETECTED		NOT_DETECTED	NOT_DETECTED	TN
E194	Aeromonas spp.	PCR, NOT_DETECTED; MCS, NOT_DETECTED		NOT_DETECTED	NOT_DETECTED	TN
E195	Aeromonas spp.	PCR, NOT_DETECTED; MCS, NOT_DETECTED		NOT_DETECTED	NOT_DETECTED	TN
E196	Aeromonas spp.	PCR, NOT_DETECTED; MCS, NOT_DETECTED		NOT_DETECTED	NOT_DETECTED	TN
E197	Aeromonas spp.	PCR, DETECTED, 27.67; MCS, NOT_DETECTED	DETECTED, 22.87	DETECTED	DETECTED	TP
E198	Aeromonas spp.	PCR, NOT_DETECTED; MCS, NOT_DETECTED		NOT_DETECTED	NOT_DETECTED	TN
E199	Aeromonas spp.	PCR, NOT_DETECTED; MCS, NOT_DETECTED		NOT_DETECTED	NOT_DETECTED	TN
E2	Aeromonas spp.	PCR, NOT_DETECTED		NOT_DETECTED	NOT_DETECTED	TN
E20	Aeromonas spp.	PCR, NOT_DETECTED; MCS, NOT_DETECTED		NOT_DETECTED	NOT_DETECTED	TN
E200	Aeromonas spp.	PCR, NOT_DETECTED; MCS, NOT_DETECTED		NOT_DETECTED	NOT_DETECTED	TN
E201	Aeromonas spp.	PCR, NOT_DETECTED; MCS, NOT_DETECTED		NOT_DETECTED	NOT_DETECTED	TN
E202	Aeromonas spp.	PCR, NOT_DETECTED; MCS, NOT_DETECTED		NOT_DETECTED	NOT_DETECTED	TN
E203	Aeromonas spp.	PCR, NOT_DETECTED; MCS, NOT_DETECTED		NOT_DETECTED	NOT_DETECTED	TN
E204	Aeromonas spp.	PCR, NOT_DETECTED; MCS, NOT_DETECTED		NOT_DETECTED	NOT_DETECTED	TN
E205	Aeromonas spp.	PCR, NOT_DETECTED; MCS, NOT_DETECTED		NOT_DETECTED	NOT_DETECTED	TN
E206	Aeromonas spp.	Microba, PCR, NOT_DETECTED		NOT_DETECTED	NOT_DETECTED	TN
E207	Aeromonas spp.	PCR, NOT_DETECTED; MCS, NOT_DETECTED		NOT_DETECTED	NOT_DETECTED	TN
E208	Aeromonas spp.	PCR, NOT_DETECTED; MCS, NOT_DETECTED		NOT_DETECTED	NOT_DETECTED	TN
E209	Aeromonas spp.	PCR, NOT_DETECTED		NOT_DETECTED	NOT_DETECTED	TN
E210	Aeromonas spp.	PCR, NOT_DETECTED; MCS, NOT_DETECTED		NOT_DETECTED	NOT_DETECTED	TN
E211	Aeromonas spp.	PCR, DETECTED, 30.73; MCS, DETECTED		DETECTED	DETECTED	TP
E212	Aeromonas spp.	PCR, NOT_DETECTED; MCS, NOT_DETECTED		NOT_DETECTED	NOT_DETECTED	TN
E213	Aeromonas spp.	PCR, NOT_DETECTED; MCS, DETECTED	DETECTED, 39.42	DETECTED	DETECTED	TP
E214	Aeromonas spp.	PCR, NOT_DETECTED; MCS, NOT_DETECTED		NOT_DETECTED	NOT_DETECTED	TN
E215	Aeromonas spp.	PCR, NOT_DETECTED; MCS, NOT_DETECTED		NOT_DETECTED	NOT_DETECTED	TN
E216	Aeromonas spp.	PCR, NOT_DETECTED; MCS, NOT_DETECTED		NOT_DETECTED	NOT_DETECTED	TN
E217	Aeromonas spp.	PCR, DETECTED, 44.86; MCS, NOT_DETECTED	NOT_DETECTED	NOT_DETECTED	NOT_DETECTED	TN
E218	Aeromonas spp.	PCR, NOT_DETECTED; MCS, NOT_DETECTED		NOT_DETECTED	NOT_DETECTED	TN
E219	Aeromonas spp.	PCR, NOT_DETECTED; MCS, NOT_DETECTED		NOT_DETECTED	NOT_DETECTED	TN
E22	Aeromonas spp.	PCR, NOT_DETECTED; MCS, NOT_DETECTED		NOT_DETECTED	NOT_DETECTED	TN
E220	Aeromonas spp.	PCR, NOT_DETECTED; MCS, NOT_DETECTED		NOT_DETECTED	NOT_DETECTED	TN
E221	Aeromonas spp.	PCR, NOT_DETECTED; MCS, NOT_DETECTED		NOT_DETECTED	NOT_DETECTED	TN
E222	Aeromonas spp.	PCR, DETECTED, 34.34; MCS, DETECTED		DETECTED	DETECTED	TP
E223	Aeromonas spp.	PCR, NOT_DETECTED; MCS, NOT_DETECTED		NOT_DETECTED	NOT_DETECTED	TN
E224	Aeromonas spp.	PCR, NOT_DETECTED; MCS, NOT_DETECTED		NOT_DETECTED	NOT_DETECTED	TN
E225	Aeromonas spp.	PCR, NOT_DETECTED; MCS, NOT_DETECTED		NOT_DETECTED	NOT_DETECTED	TN
E226	Aeromonas spp.	PCR, NOT_DETECTED		NOT_DETECTED	NOT_DETECTED	TN
E227	Aeromonas spp.	PCR, NOT_DETECTED; MCS, NOT_DETECTED		NOT_DETECTED	NOT_DETECTED	TN
E228	Aeromonas spp.	PCR, NOT_DETECTED; MCS, NOT_DETECTED		NOT_DETECTED	NOT_DETECTED	TN
E229	Aeromonas spp.	PCR, DETECTED, 32.34; MCS, NOT_DETECTED	DETECTED, 36.84	DETECTED	NOT_DETECTED	FN
E23	Aeromonas spp.	PCR, NOT_DETECTED; MCS, NOT_DETECTED		NOT_DETECTED	NOT_DETECTED	TN
E230	Aeromonas spp.	PCR, DETECTED, 34.39; MCS, NOT_DETECTED	DETECTED, 36.39	DETECTED	NOT_DETECTED	FN
E231	Aeromonas spp.	PCR, NOT_DETECTED; MCS, DETECTED	NOT_DETECTED	NOT_DETECTED	NOT_DETECTED	TN
E232	Aeromonas spp.	PCR, NOT_DETECTED; MCS, NOT_DETECTED		NOT_DETECTED	NOT_DETECTED	TN
E234	Aeromonas spp.	PCR, NOT_DETECTED; MCS, NOT_DETECTED		NOT_DETECTED	NOT_DETECTED	TN
E235	Aeromonas spp.	PCR, NOT_DETECTED; MCS, NOT_DETECTED		NOT_DETECTED	NOT_DETECTED	TN
E236	Aeromonas spp.	PCR, NOT_DETECTED; MCS, NOT_DETECTED		NOT_DETECTED	NOT_DETECTED	TN
E237	Aeromonas spp.	PCR, NOT_DETECTED; MCS, NOT_DETECTED		NOT_DETECTED	NOT_DETECTED	TN
E238	Aeromonas spp.	PCR, NOT_DETECTED; MCS, NOT_DETECTED		NOT_DETECTED	NOT_DETECTED	TN
E239	Aeromonas spp.	PCR, NOT_DETECTED; MCS, NOT_DETECTED		NOT_DETECTED	NOT_DETECTED	TN
E24	Aeromonas spp.	PCR, NOT_DETECTED; MCS, NOT_DETECTED		NOT_DETECTED	NOT_DETECTED	TN
E240	Aeromonas spp.	PCR, NOT_DETECTED; MCS, NOT_DETECTED		NOT_DETECTED	NOT_DETECTED	TN
E241	Aeromonas spp.	PCR, NOT_DETECTED; MCS, NOT_DETECTED		NOT_DETECTED	NOT_DETECTED	TN
E242	Aeromonas spp.	PCR, NOT_DETECTED; MCS, NOT_DETECTED		NOT_DETECTED	NOT_DETECTED	TN
E243	Aeromonas spp.	PCR, NOT_DETECTED; MCS, NOT_DETECTED		NOT_DETECTED	NOT_DETECTED	TN
E244	Aeromonas spp.	PCR, NOT_DETECTED; MCS, NOT_DETECTED		NOT_DETECTED	NOT_DETECTED	TN
E245	Aeromonas spp.	PCR, NOT_DETECTED; MCS, NOT_DETECTED		NOT_DETECTED	NOT_DETECTED	TN
E246	Aeromonas spp.	PCR, NOT_DETECTED; MCS, NOT_DETECTED		NOT_DETECTED	NOT_DETECTED	TN
E247	Aeromonas spp.	PCR, DETECTED, 29.51; MCS, NOT_DETECTED	DETECTED, 27.54	DETECTED	DETECTED	TP
E248	Aeromonas spp.	PCR, NOT_DETECTED; MCS, NOT_DETECTED		NOT_DETECTED	NOT_DETECTED	TN
E249	Aeromonas spp.	PCR, NOT_DETECTED; MCS, NOT_DETECTED		NOT_DETECTED	NOT_DETECTED	TN
E25	Aeromonas spp.	PCR, NOT_DETECTED; MCS, NOT_DETECTED		NOT_DETECTED	NOT_DETECTED	TN
E250	Aeromonas spp.	PCR, NOT_DETECTED; MCS, NOT_DETECTED		NOT_DETECTED	NOT_DETECTED	TN
E251	Aeromonas spp.	PCR, NOT_DETECTED; MCS, NOT_DETECTED		NOT_DETECTED	NOT_DETECTED	TN
E252	Aeromonas spp.	PCR, NOT_DETECTED; MCS, NOT_DETECTED		NOT_DETECTED	NOT_DETECTED	TN
E253	Aeromonas spp.	PCR, NOT_DETECTED; MCS, NOT_DETECTED		NOT_DETECTED	NOT_DETECTED	TN
E254	Aeromonas spp.	PCR, NOT_DETECTED; MCS, NOT_DETECTED		NOT_DETECTED	NOT_DETECTED	TN
E255	Aeromonas spp.	PCR, NOT_DETECTED; MCS, NOT_DETECTED		NOT_DETECTED	NOT_DETECTED	TN
E256	Aeromonas spp.	PCR, NOT_DETECTED; MCS, NOT_DETECTED		NOT_DETECTED	NOT_DETECTED	TN
E257	Aeromonas spp.	PCR, NOT_DETECTED; MCS, NOT_DETECTED		NOT_DETECTED	NOT_DETECTED	TN
E258	Aeromonas spp.	PCR, NOT_DETECTED; MCS, NOT_DETECTED		NOT_DETECTED	NOT_DETECTED	TN
E259	Aeromonas spp.	PCR, NOT_DETECTED; MCS, NOT_DETECTED		NOT_DETECTED	NOT_DETECTED	TN
E26	Aeromonas spp.	PCR, NOT_DETECTED; MCS, NOT_DETECTED		NOT_DETECTED	NOT_DETECTED	TN
E260	Aeromonas spp.	PCR, NOT_DETECTED; MCS, NOT_DETECTED		NOT_DETECTED	NOT_DETECTED	TN
E261	Aeromonas spp.	PCR, NOT_DETECTED; MCS, NOT_DETECTED		NOT_DETECTED	NOT_DETECTED	TN
E262	Aeromonas spp.	PCR, NOT_DETECTED; MCS, NOT_DETECTED		NOT_DETECTED	NOT_DETECTED	TN
E263	Aeromonas spp.	PCR, NOT_DETECTED; MCS, NOT_DETECTED		NOT_DETECTED	NOT_DETECTED	TN
E264	Aeromonas spp.	PCR, NOT_DETECTED; MCS, NOT_DETECTED		NOT_DETECTED	NOT_DETECTED	TN
E265	Aeromonas spp.	PCR, NOT_DETECTED; MCS, NOT_DETECTED		NOT_DETECTED	NOT_DETECTED	TN
E266	Aeromonas spp.	PCR, NOT_DETECTED; MCS, NOT_DETECTED		NOT_DETECTED	NOT_DETECTED	TN
E267	Aeromonas spp.	PCR, NOT_DETECTED; MCS, NOT_DETECTED		NOT_DETECTED	NOT_DETECTED	TN
E268	Aeromonas spp.	PCR, NOT_DETECTED; MCS, NOT_DETECTED		NOT_DETECTED	NOT_DETECTED	TN
E269	Aeromonas spp.	PCR, NOT_DETECTED; MCS, NOT_DETECTED		NOT_DETECTED	NOT_DETECTED	TN
E27	Aeromonas spp.	PCR, DETECTED, 31.0; MCS, DETECTED		DETECTED	NOT_DETECTED	FN
E270	Aeromonas spp.	PCR, NOT_DETECTED; MCS, NOT_DETECTED		NOT_DETECTED	NOT_DETECTED	TN
E271	Aeromonas spp.	PCR, NOT_DETECTED; MCS, NOT_DETECTED		NOT_DETECTED	NOT_DETECTED	TN
E272	Aeromonas spp.	PCR, NOT_DETECTED; MCS, NOT_DETECTED		NOT_DETECTED	NOT_DETECTED	TN
E273	Aeromonas spp.	Microba, PCR, NOT_DETECTED		NOT_DETECTED	NOT_DETECTED	TN
E274	Aeromonas spp.	PCR, NOT_DETECTED; MCS, NOT_DETECTED		NOT_DETECTED	NOT_DETECTED	TN
E275	Aeromonas spp.	PCR, NOT_DETECTED; MCS, NOT_DETECTED		NOT_DETECTED	NOT_DETECTED	TN
E276	Aeromonas spp.	PCR, NOT_DETECTED; MCS, NOT_DETECTED		NOT_DETECTED	NOT_DETECTED	TN
E277	Aeromonas spp.	PCR, NOT_DETECTED		NOT_DETECTED	NOT_DETECTED	TN
E278	Aeromonas spp.	Microba, PCR, NOT_DETECTED		NOT_DETECTED	NOT_DETECTED	TN
E279	Aeromonas spp.	PCR, NOT_DETECTED; MCS, NOT_DETECTED		NOT_DETECTED	NOT_DETECTED	TN
E280	Aeromonas spp.	PCR, NOT_DETECTED; MCS, NOT_DETECTED		NOT_DETECTED	NOT_DETECTED	TN
E281	Aeromonas spp.	PCR, NOT_DETECTED; MCS, NOT_DETECTED		NOT_DETECTED	NOT_DETECTED	TN
E282	Aeromonas spp.	PCR, NOT_DETECTED; MCS, NOT_DETECTED		NOT_DETECTED	NOT_DETECTED	TN
E283	Aeromonas spp.	PCR, NOT_DETECTED; MCS, NOT_DETECTED		NOT_DETECTED	NOT_DETECTED	TN
E284	Aeromonas spp.	PCR, NOT_DETECTED; MCS, NOT_DETECTED		NOT_DETECTED	NOT_DETECTED	TN
E286	Aeromonas spp.	PCR, NOT_DETECTED; MCS, NOT_DETECTED		NOT_DETECTED	NOT_DETECTED	TN
E287	Aeromonas spp.	PCR, NOT_DETECTED; MCS, NOT_DETECTED		NOT_DETECTED	NOT_DETECTED	TN
E288	Aeromonas spp.	PCR, NOT_DETECTED; MCS, NOT_DETECTED		NOT_DETECTED	NOT_DETECTED	TN
E289	Aeromonas spp.	PCR, NOT_DETECTED; MCS, NOT_DETECTED		NOT_DETECTED	NOT_DETECTED	TN
E29	Aeromonas spp.	PCR, NOT_DETECTED; MCS, NOT_DETECTED		NOT_DETECTED	NOT_DETECTED	TN
E290	Aeromonas spp.	PCR, NOT_DETECTED; MCS, NOT_DETECTED		NOT_DETECTED	NOT_DETECTED	TN
E291	Aeromonas spp.	PCR, NOT_DETECTED; MCS, NOT_DETECTED		NOT_DETECTED	NOT_DETECTED	TN
E292	Aeromonas spp.	PCR, NOT_DETECTED; MCS, NOT_DETECTED		NOT_DETECTED	NOT_DETECTED	TN
E293	Aeromonas spp.	PCR, NOT_DETECTED; MCS, NOT_DETECTED		NOT_DETECTED	NOT_DETECTED	TN
E294	Aeromonas spp.	PCR, NOT_DETECTED; MCS, NOT_DETECTED		NOT_DETECTED	NOT_DETECTED	TN
E295	Aeromonas spp.	PCR, NOT_DETECTED; MCS, NOT_DETECTED		NOT_DETECTED	NOT_DETECTED	TN
E296	Aeromonas spp.	PCR, NOT_DETECTED; MCS, NOT_DETECTED		NOT_DETECTED	NOT_DETECTED	TN
E297	Aeromonas spp.	PCR, NOT_DETECTED		NOT_DETECTED	NOT_DETECTED	TN
E298	Aeromonas spp.	PCR, DETECTED, 41.25; MCS, DETECTED		DETECTED	DETECTED	TP
E299	Aeromonas spp.	PCR, NOT_DETECTED; MCS, NOT_DETECTED		NOT_DETECTED	NOT_DETECTED	TN
E3	Aeromonas spp.	PCR, NOT_DETECTED; MCS, NOT_DETECTED		NOT_DETECTED	NOT_DETECTED	TN
E30	Aeromonas spp.	PCR, NOT_DETECTED; MCS, NOT_DETECTED		NOT_DETECTED	NOT_DETECTED	TN
E300	Aeromonas spp.	PCR, NOT_DETECTED; MCS, NOT_DETECTED		NOT_DETECTED	NOT_DETECTED	TN
E301	Aeromonas spp.	PCR, DETECTED, 30.33; MCS, DETECTED		DETECTED	DETECTED	TP
E302	Aeromonas spp.	PCR, NOT_DETECTED; MCS, NOT_DETECTED		NOT_DETECTED	NOT_DETECTED	TN
E303	Aeromonas spp.	PCR, NOT_DETECTED; MCS, NOT_DETECTED		NOT_DETECTED	NOT_DETECTED	TN
E304	Aeromonas spp.	PCR, NOT_DETECTED; MCS, NOT_DETECTED		NOT_DETECTED	NOT_DETECTED	TN
E305	Aeromonas spp.	PCR, DETECTED, 27.52; MCS, DETECTED		DETECTED	DETECTED	TP
E306	Aeromonas spp.	Microba, PCR, NOT_DETECTED		NOT_DETECTED	NOT_DETECTED	TN
E307	Aeromonas spp.	PCR, NOT_DETECTED; MCS, NOT_DETECTED		NOT_DETECTED	NOT_DETECTED	TN
E308	Aeromonas spp.	PCR, NOT_DETECTED; MCS, NOT_DETECTED		NOT_DETECTED	NOT_DETECTED	TN
E309	Aeromonas spp.	PCR, NOT_DETECTED; MCS, NOT_DETECTED		NOT_DETECTED	NOT_DETECTED	TN
E31	Aeromonas spp.	PCR, DETECTED, 44.95; MCS, NOT_DETECTED	NOT_DETECTED	NOT_DETECTED	NOT_DETECTED	TN
E310	Aeromonas spp.	PCR, DETECTED, 36.73; MCS, NOT_DETECTED	NOT_DETECTED	NOT_DETECTED	NOT_DETECTED	TN
E311	Aeromonas spp.	PCR, NOT_DETECTED; MCS, NOT_DETECTED		NOT_DETECTED	NOT_DETECTED	TN
E312	Aeromonas spp.	PCR, NOT_DETECTED; MCS, NOT_DETECTED		NOT_DETECTED	NOT_DETECTED	TN
E313	Aeromonas spp.	PCR, NOT_DETECTED; MCS, NOT_DETECTED		NOT_DETECTED	NOT_DETECTED	TN
E314	Aeromonas spp.	PCR, DETECTED, 30.7		DETECTED	DETECTED	TP
E315	Aeromonas spp.	PCR, NOT_DETECTED; MCS, NOT_DETECTED		NOT_DETECTED	NOT_DETECTED	TN
E316	Aeromonas spp.	Microba, PCR, NOT_DETECTED		NOT_DETECTED	NOT_DETECTED	TN
E317	Aeromonas spp.	PCR, NOT_DETECTED; MCS, NOT_DETECTED		NOT_DETECTED	NOT_DETECTED	TN
E318	Aeromonas spp.	PCR, NOT_DETECTED; MCS, NOT_DETECTED		NOT_DETECTED	NOT_DETECTED	TN
E319	Aeromonas spp.	PCR, DETECTED, 33.62; MCS, NOT_DETECTED	DETECTED, 33.62	DETECTED	DETECTED	TP
E32	Aeromonas spp.	PCR, NOT_DETECTED; MCS, NOT_DETECTED		NOT_DETECTED	NOT_DETECTED	TN
E320	Aeromonas spp.	PCR, NOT_DETECTED; MCS, NOT_DETECTED		NOT_DETECTED	NOT_DETECTED	TN
E321	Aeromonas spp.	PCR, NOT_DETECTED; MCS, NOT_DETECTED		NOT_DETECTED	NOT_DETECTED	TN
E322	Aeromonas spp.	PCR, NOT_DETECTED; MCS, NOT_DETECTED		NOT_DETECTED	NOT_DETECTED	TN
E323	Aeromonas spp.	PCR, NOT_DETECTED; MCS, NOT_DETECTED		NOT_DETECTED	NOT_DETECTED	TN
E324	Aeromonas spp.	PCR, NOT_DETECTED; MCS, NOT_DETECTED		NOT_DETECTED	NOT_DETECTED	TN
E325	Aeromonas spp.	PCR, DETECTED, 44.59; MCS, NOT_DETECTED	DETECTED, 40.79	DETECTED	NOT_DETECTED	FN
E326	Aeromonas spp.	PCR, NOT_DETECTED; MCS, NOT_DETECTED		NOT_DETECTED	NOT_DETECTED	TN
E327	Aeromonas spp.	PCR, NOT_DETECTED; MCS, NOT_DETECTED		NOT_DETECTED	NOT_DETECTED	TN
E328	Aeromonas spp.	PCR, NOT_DETECTED; MCS, NOT_DETECTED		NOT_DETECTED	NOT_DETECTED	TN
E329	Aeromonas spp.	PCR, NOT_DETECTED; MCS, NOT_DETECTED		NOT_DETECTED	NOT_DETECTED	TN
E33	Aeromonas spp.	PCR, NOT_DETECTED; MCS, NOT_DETECTED		NOT_DETECTED	NOT_DETECTED	TN
E330	Aeromonas spp.	PCR, NOT_DETECTED; MCS, NOT_DETECTED		NOT_DETECTED	NOT_DETECTED	TN
E331	Aeromonas spp.	PCR, NOT_DETECTED; MCS, NOT_DETECTED		NOT_DETECTED	NOT_DETECTED	TN
E332	Aeromonas spp.	PCR, NOT_DETECTED; MCS, NOT_DETECTED		NOT_DETECTED	NOT_DETECTED	TN
E333	Aeromonas spp.	PCR, NOT_DETECTED; MCS, NOT_DETECTED		NOT_DETECTED	NOT_DETECTED	TN
E334	Aeromonas spp.	PCR, NOT_DETECTED; MCS, NOT_DETECTED		NOT_DETECTED	NOT_DETECTED	TN
E335	Aeromonas spp.	PCR, NOT_DETECTED; MCS, NOT_DETECTED		NOT_DETECTED	NOT_DETECTED	TN
E336	Aeromonas spp.	PCR, NOT_DETECTED; MCS, NOT_DETECTED		NOT_DETECTED	NOT_DETECTED	TN
E337	Aeromonas spp.	PCR, NOT_DETECTED; MCS, NOT_DETECTED		NOT_DETECTED	NOT_DETECTED	TN
E338	Aeromonas spp.	Microba, PCR, NOT_DETECTED		NOT_DETECTED	NOT_DETECTED	TN
E339	Aeromonas spp.	PCR, NOT_DETECTED; MCS, NOT_DETECTED		NOT_DETECTED	NOT_DETECTED	TN
E34	Aeromonas spp.	PCR, NOT_DETECTED; MCS, NOT_DETECTED		NOT_DETECTED	NOT_DETECTED	TN
E340	Aeromonas spp.	PCR, NOT_DETECTED; MCS, NOT_DETECTED		NOT_DETECTED	NOT_DETECTED	TN
E341	Aeromonas spp.	PCR, NOT_DETECTED; MCS, NOT_DETECTED		NOT_DETECTED	NOT_DETECTED	TN
E342	Aeromonas spp.	PCR, NOT_DETECTED; MCS, NOT_DETECTED		NOT_DETECTED	NOT_DETECTED	TN
E343	Aeromonas spp.	PCR, NOT_DETECTED; MCS, NOT_DETECTED		NOT_DETECTED	NOT_DETECTED	TN
E344	Aeromonas spp.	PCR, NOT_DETECTED; MCS, NOT_DETECTED		NOT_DETECTED	NOT_DETECTED	TN
E345	Aeromonas spp.	PCR, NOT_DETECTED; MCS, NOT_DETECTED		NOT_DETECTED	NOT_DETECTED	TN
E346	Aeromonas spp.	PCR, NOT_DETECTED; MCS, NOT_DETECTED		NOT_DETECTED	NOT_DETECTED	TN
E348	Aeromonas spp.	PCR, NOT_DETECTED; MCS, NOT_DETECTED		NOT_DETECTED	NOT_DETECTED	TN
E349	Aeromonas spp.	PCR, NOT_DETECTED; MCS, NOT_DETECTED		NOT_DETECTED	NOT_DETECTED	TN
E35	Aeromonas spp.	PCR, NOT_DETECTED; MCS, NOT_DETECTED		NOT_DETECTED	NOT_DETECTED	TN
E350	Aeromonas spp.	PCR, NOT_DETECTED; MCS, NOT_DETECTED		NOT_DETECTED	NOT_DETECTED	TN
E351	Aeromonas spp.	PCR, NOT_DETECTED; MCS, NOT_DETECTED		NOT_DETECTED	NOT_DETECTED	TN
E352	Aeromonas spp.	PCR, NOT_DETECTED; MCS, NOT_DETECTED		NOT_DETECTED	NOT_DETECTED	TN
E353	Aeromonas spp.	PCR, NOT_DETECTED; MCS, NOT_DETECTED		NOT_DETECTED	NOT_DETECTED	TN
E354	Aeromonas spp.	PCR, NOT_DETECTED; MCS, NOT_DETECTED		NOT_DETECTED	NOT_DETECTED	TN
E355	Aeromonas spp.	PCR, NOT_DETECTED; MCS, NOT_DETECTED		NOT_DETECTED	NOT_DETECTED	TN
E356	Aeromonas spp.	PCR, NOT_DETECTED; MCS, NOT_DETECTED		NOT_DETECTED	NOT_DETECTED	TN
E357	Aeromonas spp.	PCR, NOT_DETECTED; MCS, NOT_DETECTED		NOT_DETECTED	NOT_DETECTED	TN
E358	Aeromonas spp.	PCR, NOT_DETECTED; MCS, NOT_DETECTED		NOT_DETECTED	NOT_DETECTED	TN
E359	Aeromonas spp.	PCR, NOT_DETECTED; MCS, NOT_DETECTED		NOT_DETECTED	NOT_DETECTED	TN
E36	Aeromonas spp.	PCR, NOT_DETECTED; MCS, NOT_DETECTED		NOT_DETECTED	NOT_DETECTED	TN
E360	Aeromonas spp.	Microba, PCR, NOT_DETECTED		NOT_DETECTED	NOT_DETECTED	TN
E361	Aeromonas spp.	PCR, NOT_DETECTED; MCS, NOT_DETECTED		NOT_DETECTED	NOT_DETECTED	TN
E362	Aeromonas spp.	PCR, NOT_DETECTED; MCS, NOT_DETECTED		NOT_DETECTED	NOT_DETECTED	TN
E363	Aeromonas spp.	PCR, NOT_DETECTED; MCS, NOT_DETECTED		NOT_DETECTED	NOT_DETECTED	TN
E364	Aeromonas spp.	PCR, NOT_DETECTED; MCS, NOT_DETECTED		NOT_DETECTED	NOT_DETECTED	TN
E365	Aeromonas spp.	PCR, NOT_DETECTED; MCS, NOT_DETECTED		NOT_DETECTED	NOT_DETECTED	TN
E366	Aeromonas spp.	PCR, NOT_DETECTED; MCS, NOT_DETECTED		NOT_DETECTED	NOT_DETECTED	TN
E367	Aeromonas spp.	PCR, NOT_DETECTED; MCS, NOT_DETECTED		NOT_DETECTED	NOT_DETECTED	TN
E368	Aeromonas spp.	PCR, NOT_DETECTED; MCS, NOT_DETECTED		NOT_DETECTED	NOT_DETECTED	TN
E369	Aeromonas spp.	PCR, NOT_DETECTED; MCS, NOT_DETECTED		NOT_DETECTED	NOT_DETECTED	TN
E37	Aeromonas spp.	PCR, NOT_DETECTED; MCS, NOT_DETECTED		NOT_DETECTED	NOT_DETECTED	TN
E370	Aeromonas spp.	PCR, NOT_DETECTED; MCS, NOT_DETECTED		NOT_DETECTED	NOT_DETECTED	TN
E371	Aeromonas spp.	PCR, DETECTED, 36.57	DETECTED, 41.25	DETECTED	NOT_DETECTED	FN
E372	Aeromonas spp.	PCR, NOT_DETECTED; MCS, NOT_DETECTED		NOT_DETECTED	NOT_DETECTED	TN
E373	Aeromonas spp.	PCR, NOT_DETECTED; MCS, NOT_DETECTED		NOT_DETECTED	NOT_DETECTED	TN
E374	Aeromonas spp.	PCR, NOT_DETECTED; MCS, NOT_DETECTED		NOT_DETECTED	NOT_DETECTED	TN
E375	Aeromonas spp.	PCR, NOT_DETECTED; MCS, NOT_DETECTED		NOT_DETECTED	NOT_DETECTED	TN
E376	Aeromonas spp.	PCR, DETECTED, 38.56; MCS, NOT_DETECTED	DETECTED, 42.51	DETECTED	NOT_DETECTED	FN
E377	Aeromonas spp.	PCR, NOT_DETECTED; MCS, NOT_DETECTED		NOT_DETECTED	NOT_DETECTED	TN
E378	Aeromonas spp.	PCR, NOT_DETECTED; MCS, NOT_DETECTED		NOT_DETECTED	NOT_DETECTED	TN
E379	Aeromonas spp.	PCR, NOT_DETECTED; MCS, NOT_DETECTED		NOT_DETECTED	NOT_DETECTED	TN
E38	Aeromonas spp.	PCR, DETECTED, 39.91; MCS, NOT_DETECTED	NOT_DETECTED	NOT_DETECTED	NOT_DETECTED	TN
E380	Aeromonas spp.	PCR, NOT_DETECTED; MCS, NOT_DETECTED		NOT_DETECTED	NOT_DETECTED	TN
E381	Aeromonas spp.	PCR, NOT_DETECTED; MCS, NOT_DETECTED		NOT_DETECTED	NOT_DETECTED	TN
E382	Aeromonas spp.	PCR, NOT_DETECTED; MCS, NOT_DETECTED		NOT_DETECTED	NOT_DETECTED	TN
E383	Aeromonas spp.	PCR, NOT_DETECTED; MCS, NOT_DETECTED		NOT_DETECTED	NOT_DETECTED	TN
E384	Aeromonas spp.	PCR, NOT_DETECTED; MCS, NOT_DETECTED		NOT_DETECTED	NOT_DETECTED	TN
E385	Aeromonas spp.	PCR, NOT_DETECTED; MCS, NOT_DETECTED		NOT_DETECTED	NOT_DETECTED	TN
E386	Aeromonas spp.	PCR, NOT_DETECTED; MCS, NOT_DETECTED		NOT_DETECTED	NOT_DETECTED	TN
E387	Aeromonas spp.	PCR, NOT_DETECTED; MCS, NOT_DETECTED		NOT_DETECTED	NOT_DETECTED	TN
E388	Aeromonas spp.	PCR, NOT_DETECTED; MCS, NOT_DETECTED		NOT_DETECTED	NOT_DETECTED	TN
E389	Aeromonas spp.	PCR, NOT_DETECTED; MCS, NOT_DETECTED		NOT_DETECTED	NOT_DETECTED	TN
E39	Aeromonas spp.	PCR, NOT_DETECTED; MCS, NOT_DETECTED		NOT_DETECTED	NOT_DETECTED	TN
E391	Aeromonas spp.	PCR, DETECTED, 30.22; MCS, DETECTED		DETECTED	DETECTED	TP
E392	Aeromonas spp.	PCR, NOT_DETECTED; MCS, NOT_DETECTED		NOT_DETECTED	NOT_DETECTED	TN
E393	Aeromonas spp.	PCR, NOT_DETECTED; MCS, NOT_DETECTED		NOT_DETECTED	NOT_DETECTED	TN
E394	Aeromonas spp.	PCR, NOT_DETECTED; MCS, NOT_DETECTED		NOT_DETECTED	NOT_DETECTED	TN
E395	Aeromonas spp.	PCR, NOT_DETECTED; MCS, NOT_DETECTED		NOT_DETECTED	NOT_DETECTED	TN
E396	Aeromonas spp.	PCR, NOT_DETECTED; MCS, NOT_DETECTED		NOT_DETECTED	NOT_DETECTED	TN
E397	Aeromonas spp.	PCR, NOT_DETECTED; MCS, NOT_DETECTED		NOT_DETECTED	NOT_DETECTED	TN
E398	Aeromonas spp.	PCR, NOT_DETECTED; MCS, NOT_DETECTED		NOT_DETECTED	NOT_DETECTED	TN
E399	Aeromonas spp.	PCR, NOT_DETECTED; MCS, NOT_DETECTED		NOT_DETECTED	NOT_DETECTED	TN
E4	Aeromonas spp.	PCR, NOT_DETECTED; MCS, NOT_DETECTED		NOT_DETECTED	NOT_DETECTED	TN
E40	Aeromonas spp.	PCR, NOT_DETECTED; MCS, NOT_DETECTED		NOT_DETECTED	NOT_DETECTED	TN
E400	Aeromonas spp.	PCR, NOT_DETECTED; MCS, NOT_DETECTED		NOT_DETECTED	NOT_DETECTED	TN
E401	Aeromonas spp.	PCR, NOT_DETECTED; MCS, NOT_DETECTED		NOT_DETECTED	NOT_DETECTED	TN
E402	Aeromonas spp.	PCR, NOT_DETECTED; MCS, NOT_DETECTED		NOT_DETECTED	NOT_DETECTED	TN
E403	Aeromonas spp.	PCR, DETECTED, 40.19; MCS, NOT_DETECTED	NOT_DETECTED	NOT_DETECTED	NOT_DETECTED	TN
E404	Aeromonas spp.	PCR, NOT_DETECTED; MCS, NOT_DETECTED		NOT_DETECTED	NOT_DETECTED	TN
E405	Aeromonas spp.	PCR, DETECTED, 42.25; MCS, DETECTED		DETECTED	NOT_DETECTED	FN
E406	Aeromonas spp.	PCR, NOT_DETECTED; MCS, NOT_DETECTED		NOT_DETECTED	NOT_DETECTED	TN
E407	Aeromonas spp.	PCR, NOT_DETECTED; MCS, NOT_DETECTED		NOT_DETECTED	NOT_DETECTED	TN
E408	Aeromonas spp.	PCR, NOT_DETECTED; MCS, NOT_DETECTED		NOT_DETECTED	NOT_DETECTED	TN
E409	Aeromonas spp.	PCR, NOT_DETECTED		NOT_DETECTED	NOT_DETECTED	TN
E41	Aeromonas spp.	PCR, NOT_DETECTED; MCS, NOT_DETECTED		NOT_DETECTED	NOT_DETECTED	TN
E410	Aeromonas spp.	PCR, NOT_DETECTED; MCS, NOT_DETECTED		NOT_DETECTED	NOT_DETECTED	TN
E411	Aeromonas spp.	PCR, NOT_DETECTED; MCS, NOT_DETECTED		NOT_DETECTED	NOT_DETECTED	TN
E412	Aeromonas spp.	PCR, NOT_DETECTED; MCS, NOT_DETECTED		NOT_DETECTED	NOT_DETECTED	TN
E413	Aeromonas spp.	PCR, NOT_DETECTED; MCS, NOT_DETECTED		NOT_DETECTED	NOT_DETECTED	TN
E414	Aeromonas spp.	PCR, NOT_DETECTED; MCS, NOT_DETECTED		NOT_DETECTED	NOT_DETECTED	TN
E415	Aeromonas spp.	PCR, NOT_DETECTED; MCS, NOT_DETECTED		NOT_DETECTED	NOT_DETECTED	TN
E416	Aeromonas spp.	PCR, NOT_DETECTED; MCS, NOT_DETECTED		NOT_DETECTED	NOT_DETECTED	TN
E417	Aeromonas spp.	PCR, NOT_DETECTED; MCS, NOT_DETECTED		NOT_DETECTED	NOT_DETECTED	TN
E418	Aeromonas spp.	PCR, DETECTED, 32.58; MCS, NOT_DETECTED	DETECTED, 36.07	DETECTED	DETECTED	TP
E419	Aeromonas spp.	PCR, NOT_DETECTED; MCS, NOT_DETECTED		NOT_DETECTED	NOT_DETECTED	TN
E42	Aeromonas spp.	PCR, NOT_DETECTED; MCS, NOT_DETECTED		NOT_DETECTED	NOT_DETECTED	TN
E420	Aeromonas spp.	PCR, NOT_DETECTED; MCS, NOT_DETECTED		NOT_DETECTED	NOT_DETECTED	TN
E421	Aeromonas spp.	PCR, NOT_DETECTED; MCS, NOT_DETECTED		NOT_DETECTED	NOT_DETECTED	TN
E422	Aeromonas spp.	PCR, NOT_DETECTED; MCS, NOT_DETECTED		NOT_DETECTED	NOT_DETECTED	TN
E423	Aeromonas spp.	PCR, NOT_DETECTED; MCS, NOT_DETECTED		NOT_DETECTED	NOT_DETECTED	TN
E424	Aeromonas spp.	PCR, NOT_DETECTED; MCS, NOT_DETECTED		NOT_DETECTED	NOT_DETECTED	TN
E425	Aeromonas spp.	PCR, NOT_DETECTED; MCS, NOT_DETECTED		NOT_DETECTED	NOT_DETECTED	TN
E426	Aeromonas spp.	PCR, NOT_DETECTED; MCS, NOT_DETECTED		NOT_DETECTED	NOT_DETECTED	TN
E427	Aeromonas spp.	PCR, DETECTED, 23.12; MCS, DETECTED		DETECTED	DETECTED	TP
E428	Aeromonas spp.	PCR, NOT_DETECTED; MCS, NOT_DETECTED		NOT_DETECTED	NOT_DETECTED	TN
E429	Aeromonas spp.	PCR, NOT_DETECTED; MCS, NOT_DETECTED		NOT_DETECTED	NOT_DETECTED	TN
E43	Aeromonas spp.	PCR, NOT_DETECTED; MCS, NOT_DETECTED		NOT_DETECTED	NOT_DETECTED	TN
E430	Aeromonas spp.	PCR, NOT_DETECTED; MCS, NOT_DETECTED		NOT_DETECTED	NOT_DETECTED	TN
E431	Aeromonas spp.	PCR, NOT_DETECTED; MCS, NOT_DETECTED		NOT_DETECTED	NOT_DETECTED	TN
E432	Aeromonas spp.	PCR, NOT_DETECTED; MCS, NOT_DETECTED		NOT_DETECTED	NOT_DETECTED	TN
E433	Aeromonas spp.	PCR, NOT_DETECTED; MCS, NOT_DETECTED		NOT_DETECTED	NOT_DETECTED	TN
E434	Aeromonas spp.	PCR, NOT_DETECTED; MCS, NOT_DETECTED		NOT_DETECTED	NOT_DETECTED	TN
E435	Aeromonas spp.	PCR, NOT_DETECTED; MCS, NOT_DETECTED		NOT_DETECTED	NOT_DETECTED	TN
E436	Aeromonas spp.	PCR, NOT_DETECTED; MCS, NOT_DETECTED		NOT_DETECTED	NOT_DETECTED	TN
E437	Aeromonas spp.	PCR, NOT_DETECTED; MCS, NOT_DETECTED		NOT_DETECTED	NOT_DETECTED	TN
E438	Aeromonas spp.	PCR, NOT_DETECTED; MCS, NOT_DETECTED		NOT_DETECTED	NOT_DETECTED	TN
E439	Aeromonas spp.	PCR, NOT_DETECTED; MCS, NOT_DETECTED		NOT_DETECTED	NOT_DETECTED	TN
E44	Aeromonas spp.	PCR, NOT_DETECTED; MCS, NOT_DETECTED		NOT_DETECTED	NOT_DETECTED	TN
E440	Aeromonas spp.	PCR, NOT_DETECTED; MCS, NOT_DETECTED		NOT_DETECTED	NOT_DETECTED	TN
E441	Aeromonas spp.	PCR, NOT_DETECTED; MCS, NOT_DETECTED		NOT_DETECTED	NOT_DETECTED	TN
E442	Aeromonas spp.	PCR, NOT_DETECTED; MCS, NOT_DETECTED		NOT_DETECTED	NOT_DETECTED	TN
E443	Aeromonas spp.	PCR, NOT_DETECTED; MCS, NOT_DETECTED		NOT_DETECTED	NOT_DETECTED	TN
E444	Aeromonas spp.	PCR, NOT_DETECTED; MCS, NOT_DETECTED		NOT_DETECTED	NOT_DETECTED	TN
E445	Aeromonas spp.	PCR, NOT_DETECTED; MCS, NOT_DETECTED		NOT_DETECTED	NOT_DETECTED	TN
E447	Aeromonas spp.	PCR, NOT_DETECTED; MCS, NOT_DETECTED		NOT_DETECTED	NOT_DETECTED	TN
E448	Aeromonas spp.	PCR, NOT_DETECTED; MCS, DETECTED	DETECTED, 44.86	DETECTED	NOT_DETECTED	FN
E449	Aeromonas spp.	PCR, NOT_DETECTED		NOT_DETECTED	NOT_DETECTED	TN
E45	Aeromonas spp.	PCR, NOT_DETECTED; MCS, NOT_DETECTED		NOT_DETECTED	NOT_DETECTED	TN
E450	Aeromonas spp.	PCR, NOT_DETECTED; MCS, NOT_DETECTED		NOT_DETECTED	NOT_DETECTED	TN
E451	Aeromonas spp.	PCR, DETECTED, 30.77; MCS, DETECTED		DETECTED	DETECTED	TP
E452	Aeromonas spp.	PCR, NOT_DETECTED; MCS, NOT_DETECTED		NOT_DETECTED	NOT_DETECTED	TN
E453	Aeromonas spp.	PCR, NOT_DETECTED; MCS, NOT_DETECTED		NOT_DETECTED	NOT_DETECTED	TN
E454	Aeromonas spp.	PCR, NOT_DETECTED; MCS, NOT_DETECTED		NOT_DETECTED	NOT_DETECTED	TN
E455	Aeromonas spp.	PCR, NOT_DETECTED; MCS, NOT_DETECTED		NOT_DETECTED	NOT_DETECTED	TN
E456	Aeromonas spp.	PCR, NOT_DETECTED; MCS, NOT_DETECTED		NOT_DETECTED	NOT_DETECTED	TN
E457	Aeromonas spp.	PCR, NOT_DETECTED; MCS, NOT_DETECTED		NOT_DETECTED	NOT_DETECTED	TN
E458	Aeromonas spp.	PCR, NOT_DETECTED; MCS, NOT_DETECTED		NOT_DETECTED	NOT_DETECTED	TN
E459	Aeromonas spp.	PCR, NOT_DETECTED; MCS, NOT_DETECTED		NOT_DETECTED	NOT_DETECTED	TN
E46	Aeromonas spp.	PCR, NOT_DETECTED; MCS, NOT_DETECTED		NOT_DETECTED	NOT_DETECTED	TN
E460	Aeromonas spp.	PCR, NOT_DETECTED; MCS, NOT_DETECTED		NOT_DETECTED	NOT_DETECTED	TN
E461	Aeromonas spp.	PCR, NOT_DETECTED; MCS, NOT_DETECTED		NOT_DETECTED	NOT_DETECTED	TN
E462	Aeromonas spp.	PCR, NOT_DETECTED; MCS, NOT_DETECTED		NOT_DETECTED	NOT_DETECTED	TN
E463	Aeromonas spp.	PCR, NOT_DETECTED		NOT_DETECTED	NOT_DETECTED	TN
E464	Aeromonas spp.	PCR, NOT_DETECTED; MCS, NOT_DETECTED		NOT_DETECTED	NOT_DETECTED	TN
E465	Aeromonas spp.	PCR, DETECTED, 44.76; MCS, NOT_DETECTED	NOT_DETECTED	NOT_DETECTED	NOT_DETECTED	TN
E466	Aeromonas spp.	PCR, NOT_DETECTED; MCS, NOT_DETECTED		NOT_DETECTED	NOT_DETECTED	TN
E467	Aeromonas spp.	PCR, NOT_DETECTED; MCS, NOT_DETECTED		NOT_DETECTED	NOT_DETECTED	TN
E468	Aeromonas spp.	PCR, DETECTED, 28.49; MCS, DETECTED		DETECTED	DETECTED	TP
E469	Aeromonas spp.	PCR, NOT_DETECTED; MCS, NOT_DETECTED		NOT_DETECTED	NOT_DETECTED	TN
E47	Aeromonas spp.	PCR, NOT_DETECTED; MCS, NOT_DETECTED		NOT_DETECTED	NOT_DETECTED	TN
E470	Aeromonas spp.	PCR, NOT_DETECTED; MCS, NOT_DETECTED		NOT_DETECTED	NOT_DETECTED	TN
E471	Aeromonas spp.	PCR, DETECTED, 37.46; MCS, DETECTED		DETECTED	NOT_DETECTED	FN
E472	Aeromonas spp.	PCR, NOT_DETECTED; MCS, NOT_DETECTED		NOT_DETECTED	NOT_DETECTED	TN
E473	Aeromonas spp.	PCR, NOT_DETECTED; MCS, NOT_DETECTED		NOT_DETECTED	NOT_DETECTED	TN
E474	Aeromonas spp.	PCR, NOT_DETECTED; MCS, NOT_DETECTED		NOT_DETECTED	NOT_DETECTED	TN
E475	Aeromonas spp.	PCR, NOT_DETECTED; MCS, NOT_DETECTED		NOT_DETECTED	NOT_DETECTED	TN
E476	Aeromonas spp.	PCR, NOT_DETECTED; MCS, NOT_DETECTED		NOT_DETECTED	NOT_DETECTED	TN
E477	Aeromonas spp.	PCR, NOT_DETECTED		NOT_DETECTED	NOT_DETECTED	TN
E478	Aeromonas spp.	PCR, NOT_DETECTED; MCS, NOT_DETECTED		NOT_DETECTED	NOT_DETECTED	TN
E479	Aeromonas spp.	PCR, NOT_DETECTED; MCS, NOT_DETECTED		NOT_DETECTED	NOT_DETECTED	TN
E48	Aeromonas spp.	PCR, NOT_DETECTED; MCS, NOT_DETECTED		NOT_DETECTED	NOT_DETECTED	TN
E480	Aeromonas spp.	PCR, DETECTED, 26.6; MCS, NOT_DETECTED	DETECTED, 25.69	DETECTED	DETECTED	TP
E481	Aeromonas spp.	PCR, NOT_DETECTED; MCS, NOT_DETECTED		NOT_DETECTED	NOT_DETECTED	TN
E482	Aeromonas spp.	PCR, NOT_DETECTED; MCS, NOT_DETECTED		NOT_DETECTED	NOT_DETECTED	TN
E483	Aeromonas spp.	PCR, NOT_DETECTED; MCS, NOT_DETECTED		NOT_DETECTED	NOT_DETECTED	TN
E484	Aeromonas spp.	PCR, NOT_DETECTED; MCS, NOT_DETECTED		NOT_DETECTED	NOT_DETECTED	TN
E485	Aeromonas spp.	PCR, NOT_DETECTED; MCS, NOT_DETECTED		NOT_DETECTED	NOT_DETECTED	TN
E486	Aeromonas spp.	PCR, NOT_DETECTED; MCS, NOT_DETECTED		NOT_DETECTED	NOT_DETECTED	TN
E487	Aeromonas spp.	PCR, NOT_DETECTED; MCS, NOT_DETECTED		NOT_DETECTED	NOT_DETECTED	TN
E488	Aeromonas spp.	PCR, NOT_DETECTED; MCS, NOT_DETECTED		NOT_DETECTED	NOT_DETECTED	TN
E489	Aeromonas spp.	PCR, NOT_DETECTED; MCS, NOT_DETECTED		NOT_DETECTED	NOT_DETECTED	TN
E49	Aeromonas spp.	PCR, NOT_DETECTED; MCS, NOT_DETECTED		NOT_DETECTED	NOT_DETECTED	TN
E490	Aeromonas spp.	PCR, NOT_DETECTED; MCS, NOT_DETECTED		NOT_DETECTED	NOT_DETECTED	TN
E491	Aeromonas spp.	PCR, NOT_DETECTED; MCS, NOT_DETECTED		NOT_DETECTED	NOT_DETECTED	TN
E492	Aeromonas spp.	PCR, NOT_DETECTED; MCS, NOT_DETECTED		NOT_DETECTED	NOT_DETECTED	TN
E493	Aeromonas spp.	Microba, PCR, NOT_DETECTED		NOT_DETECTED	NOT_DETECTED	TN
E494	Aeromonas spp.	PCR, NOT_DETECTED; MCS, NOT_DETECTED		NOT_DETECTED	NOT_DETECTED	TN
E495	Aeromonas spp.	Microba, PCR, NOT_DETECTED		NOT_DETECTED	NOT_DETECTED	TN
E496	Aeromonas spp.	PCR, NOT_DETECTED; MCS, DETECTED	DETECTED, 38.47	DETECTED	DETECTED	TP
E497	Aeromonas spp.	PCR, NOT_DETECTED; MCS, NOT_DETECTED		NOT_DETECTED	NOT_DETECTED	TN
E498	Aeromonas spp.	PCR, NOT_DETECTED; MCS, NOT_DETECTED		NOT_DETECTED	NOT_DETECTED	TN
E499	Aeromonas spp.	PCR, NOT_DETECTED; MCS, NOT_DETECTED		NOT_DETECTED	DETECTED	FP
E5	Aeromonas spp.	PCR, NOT_DETECTED; MCS, NOT_DETECTED		NOT_DETECTED	NOT_DETECTED	TN
E50	Aeromonas spp.	PCR, NOT_DETECTED; MCS, NOT_DETECTED		NOT_DETECTED	NOT_DETECTED	TN
E501	Aeromonas spp.	PCR, NOT_DETECTED; MCS, NOT_DETECTED		NOT_DETECTED	NOT_DETECTED	TN
E502	Aeromonas spp.	PCR, NOT_DETECTED; MCS, NOT_DETECTED		NOT_DETECTED	NOT_DETECTED	TN
E503	Aeromonas spp.	PCR, NOT_DETECTED; MCS, NOT_DETECTED		NOT_DETECTED	NOT_DETECTED	TN
E504	Aeromonas spp.	PCR, NOT_DETECTED; MCS, NOT_DETECTED		NOT_DETECTED	NOT_DETECTED	TN
E505	Aeromonas spp.	PCR, NOT_DETECTED; MCS, NOT_DETECTED		NOT_DETECTED	NOT_DETECTED	TN
E506	Aeromonas spp.	PCR, NOT_DETECTED; MCS, NOT_DETECTED		NOT_DETECTED	NOT_DETECTED	TN
E507	Aeromonas spp.	PCR, NOT_DETECTED; MCS, NOT_DETECTED		NOT_DETECTED	NOT_DETECTED	TN
E508	Aeromonas spp.	PCR, DETECTED, 29.96; MCS, DETECTED		DETECTED	DETECTED	TP
E509	Aeromonas spp.	PCR, DETECTED, 36.96; MCS, NOT_DETECTED	NOT_DETECTED	NOT_DETECTED	NOT_DETECTED	TN
E51	Aeromonas spp.	PCR, DETECTED, 33.42; MCS, DETECTED		DETECTED	DETECTED	TP
E510	Aeromonas spp.	PCR, NOT_DETECTED; MCS, DETECTED	NOT_DETECTED	NOT_DETECTED	NOT_DETECTED	TN
E52	Aeromonas spp.	PCR, NOT_DETECTED; MCS, NOT_DETECTED		NOT_DETECTED	NOT_DETECTED	TN
E53	Aeromonas spp.	PCR, DETECTED, 28.02; MCS, DETECTED		DETECTED	DETECTED	TP
E54	Aeromonas spp.	PCR, NOT_DETECTED; MCS, NOT_DETECTED		NOT_DETECTED	NOT_DETECTED	TN
E55	Aeromonas spp.	PCR, DETECTED, 34.09; MCS, NOT_DETECTED	NOT_DETECTED	NOT_DETECTED	NOT_DETECTED	TN
E56	Aeromonas spp.	PCR, NOT_DETECTED; MCS, NOT_DETECTED		NOT_DETECTED	NOT_DETECTED	TN
E57	Aeromonas spp.	PCR, NOT_DETECTED; MCS, NOT_DETECTED		NOT_DETECTED	NOT_DETECTED	TN
E58	Aeromonas spp.	PCR, DETECTED, 44.79; MCS, NOT_DETECTED	NOT_DETECTED	NOT_DETECTED	NOT_DETECTED	TN
E59	Aeromonas spp.	PCR, NOT_DETECTED; MCS, NOT_DETECTED		NOT_DETECTED	NOT_DETECTED	TN
E6	Aeromonas spp.	PCR, NOT_DETECTED; MCS, NOT_DETECTED		NOT_DETECTED	NOT_DETECTED	TN
E60	Aeromonas spp.	PCR, NOT_DETECTED; MCS, NOT_DETECTED		NOT_DETECTED	NOT_DETECTED	TN
E61	Aeromonas spp.	PCR, NOT_DETECTED; MCS, NOT_DETECTED		NOT_DETECTED	NOT_DETECTED	TN
E62	Aeromonas spp.	PCR, NOT_DETECTED; MCS, NOT_DETECTED		NOT_DETECTED	NOT_DETECTED	TN
E64	Aeromonas spp.	PCR, NOT_DETECTED; MCS, NOT_DETECTED		NOT_DETECTED	NOT_DETECTED	TN
E65	Aeromonas spp.	PCR, NOT_DETECTED; MCS, NOT_DETECTED		NOT_DETECTED	NOT_DETECTED	TN
E66	Aeromonas spp.	PCR, DETECTED, 38.74; MCS, NOT_DETECTED	NOT_DETECTED	NOT_DETECTED	NOT_DETECTED	TN
E67	Aeromonas spp.	PCR, NOT_DETECTED; MCS, NOT_DETECTED		NOT_DETECTED	NOT_DETECTED	TN
E68	Aeromonas spp.	PCR, NOT_DETECTED; MCS, NOT_DETECTED		NOT_DETECTED	NOT_DETECTED	TN
E69	Aeromonas spp.	PCR, NOT_DETECTED; MCS, NOT_DETECTED		NOT_DETECTED	NOT_DETECTED	TN
E7	Aeromonas spp.	PCR, NOT_DETECTED; MCS, NOT_DETECTED		NOT_DETECTED	NOT_DETECTED	TN
E70	Aeromonas spp.	PCR, NOT_DETECTED; MCS, NOT_DETECTED		NOT_DETECTED	NOT_DETECTED	TN
E71	Aeromonas spp.	PCR, NOT_DETECTED; MCS, NOT_DETECTED		NOT_DETECTED	NOT_DETECTED	TN
E72	Aeromonas spp.	Microba, PCR, NOT_DETECTED		NOT_DETECTED	NOT_DETECTED	TN
E73	Aeromonas spp.	PCR, DETECTED, 44.51; MCS, DETECTED		DETECTED	NOT_DETECTED	FN
E74	Aeromonas spp.	PCR, NOT_DETECTED; MCS, NOT_DETECTED		NOT_DETECTED	NOT_DETECTED	TN
E75	Aeromonas spp.	PCR, NOT_DETECTED; MCS, NOT_DETECTED		NOT_DETECTED	NOT_DETECTED	TN
E76	Aeromonas spp.	PCR, NOT_DETECTED; MCS, NOT_DETECTED		NOT_DETECTED	NOT_DETECTED	TN
E77	Aeromonas spp.	PCR, NOT_DETECTED; MCS, NOT_DETECTED		NOT_DETECTED	NOT_DETECTED	TN
E78	Aeromonas spp.	PCR, NOT_DETECTED; MCS, NOT_DETECTED		NOT_DETECTED	NOT_DETECTED	TN
E79	Aeromonas spp.	PCR, NOT_DETECTED; MCS, NOT_DETECTED		NOT_DETECTED	NOT_DETECTED	TN
E8	Aeromonas spp.	PCR, NOT_DETECTED; MCS, NOT_DETECTED		NOT_DETECTED	NOT_DETECTED	TN
E80	Aeromonas spp.	PCR, NOT_DETECTED; MCS, NOT_DETECTED		NOT_DETECTED	NOT_DETECTED	TN
E81	Aeromonas spp.	PCR, NOT_DETECTED; MCS, NOT_DETECTED		NOT_DETECTED	NOT_DETECTED	TN
E82	Aeromonas spp.	PCR, NOT_DETECTED; MCS, NOT_DETECTED		NOT_DETECTED	NOT_DETECTED	TN
E83	Aeromonas spp.	Microba, PCR, NOT_DETECTED		NOT_DETECTED	NOT_DETECTED	TN
E84	Aeromonas spp.	PCR, NOT_DETECTED; MCS, NOT_DETECTED		NOT_DETECTED	NOT_DETECTED	TN
E85	Aeromonas spp.	Microba, PCR, NOT_DETECTED		NOT_DETECTED	NOT_DETECTED	TN
E86	Aeromonas spp.	PCR, NOT_DETECTED; MCS, NOT_DETECTED		NOT_DETECTED	DETECTED	FP
E87	Aeromonas spp.	PCR, NOT_DETECTED; MCS, NOT_DETECTED		NOT_DETECTED	NOT_DETECTED	TN
E88	Aeromonas spp.	PCR, NOT_DETECTED; MCS, NOT_DETECTED		NOT_DETECTED	NOT_DETECTED	TN
E89	Aeromonas spp.	PCR, NOT_DETECTED; MCS, NOT_DETECTED		NOT_DETECTED	NOT_DETECTED	TN
E9	Aeromonas spp.	PCR, NOT_DETECTED; MCS, NOT_DETECTED		NOT_DETECTED	NOT_DETECTED	TN
E90	Aeromonas spp.	PCR, NOT_DETECTED; MCS, NOT_DETECTED		NOT_DETECTED	NOT_DETECTED	TN
E91	Aeromonas spp.	PCR, NOT_DETECTED; MCS, NOT_DETECTED		NOT_DETECTED	NOT_DETECTED	TN
E92	Aeromonas spp.	PCR, NOT_DETECTED; MCS, DETECTED	NOT_DETECTED	NOT_DETECTED	NOT_DETECTED	TN
E93	Aeromonas spp.	PCR, NOT_DETECTED; MCS, NOT_DETECTED		NOT_DETECTED	NOT_DETECTED	TN
E94	Aeromonas spp.	PCR, NOT_DETECTED; MCS, NOT_DETECTED		NOT_DETECTED	NOT_DETECTED	TN
E95	Aeromonas spp.	PCR, NOT_DETECTED; MCS, NOT_DETECTED		NOT_DETECTED	NOT_DETECTED	TN
E96	Aeromonas spp.	Microba, PCR, NOT_DETECTED		NOT_DETECTED	NOT_DETECTED	TN
E97	Aeromonas spp.	PCR, NOT_DETECTED; MCS, NOT_DETECTED		NOT_DETECTED	NOT_DETECTED	TN
E98	Aeromonas spp.	PCR, NOT_DETECTED; MCS, NOT_DETECTED		NOT_DETECTED	NOT_DETECTED	TN
E99	Aeromonas spp.	PCR, NOT_DETECTED; MCS, NOT_DETECTED		NOT_DETECTED	NOT_DETECTED	TN
E1	C. difficile toxin A/B	PCR, NOT_DETECTED		NOT_DETECTED	NOT_DETECTED	TN
E10	C. difficile toxin A/B	ANTIGEN, NOT_DETECTED, N; PCR, DETECTED, 33.5	DETECTED, 39.5	DETECTED	NOT_DETECTED	FN
E100	C. difficile toxin A/B	PCR, NOT_DETECTED		NOT_DETECTED	NOT_DETECTED	TN
E101	C. difficile toxin A/B	ANTIGEN, NOT_DETECTED; PCR, NOT_DETECTED		NOT_DETECTED	NOT_DETECTED	TN
E102	C. difficile toxin A/B	PCR, NOT_DETECTED		NOT_DETECTED	NOT_DETECTED	TN
E103	C. difficile toxin A/B	PCR, NOT_DETECTED		NOT_DETECTED	NOT_DETECTED	TN
E104	C. difficile toxin A/B	PCR, NOT_DETECTED		NOT_DETECTED	NOT_DETECTED	TN
E105	C. difficile toxin A/B	PCR, NOT_DETECTED		NOT_DETECTED	NOT_DETECTED	TN
E106	C. difficile toxin A/B	PCR, NOT_DETECTED		NOT_DETECTED	NOT_DETECTED	TN
E108	C. difficile toxin A/B	PCR, NOT_DETECTED		NOT_DETECTED	NOT_DETECTED	TN
E109	C. difficile toxin A/B	PCR, NOT_DETECTED		NOT_DETECTED	NOT_DETECTED	TN
E11	C. difficile toxin A/B	ANTIGEN, NOT_DETECTED; PCR, NOT_DETECTED		NOT_DETECTED	NOT_DETECTED	TN
E110	C. difficile toxin A/B	PCR, NOT_DETECTED		NOT_DETECTED	NOT_DETECTED	TN
E111	C. difficile toxin A/B	PCR, NOT_DETECTED		NOT_DETECTED	NOT_DETECTED	TN
E112	C. difficile toxin A/B	PCR, NOT_DETECTED		NOT_DETECTED	NOT_DETECTED	TN
E113	C. difficile toxin A/B	PCR, NOT_DETECTED		NOT_DETECTED	NOT_DETECTED	TN
E114	C. difficile toxin A/B	PCR, NOT_DETECTED		NOT_DETECTED	NOT_DETECTED	TN
E115	C. difficile toxin A/B	PCR, NOT_DETECTED		NOT_DETECTED	NOT_DETECTED	TN
E116	C. difficile toxin A/B	ANTIGEN, NOT_DETECTED, N; PCR, DETECTED, 37.3	DETECTED, 36.04	DETECTED	NOT_DETECTED	FN
E117	C. difficile toxin A/B	ANTIGEN, DETECTED, P; PCR, DETECTED, 32.3		DETECTED	DETECTED	TP
E118	C. difficile toxin A/B	PCR, NOT_DETECTED		NOT_DETECTED	NOT_DETECTED	TN
E119	C. difficile toxin A/B	PCR, NOT_DETECTED		NOT_DETECTED	NOT_DETECTED	TN
E12	C. difficile toxin A/B	PCR, NOT_DETECTED		NOT_DETECTED	NOT_DETECTED	TN
E120	C. difficile toxin A/B	ANTIGEN, NOT_DETECTED; PCR, NOT_DETECTED		NOT_DETECTED	NOT_DETECTED	TN
E121	C. difficile toxin A/B	PCR, NOT_DETECTED; PCR, NOT_DETECTED, Neg		NOT_DETECTED	NOT_DETECTED	TN
E122	C. difficile toxin A/B	ANTIGEN, NOT_DETECTED, N	DETECTED, 29.02; DETECTED, 27.55	DETECTED	DETECTED	TP
E123	C. difficile toxin A/B	PCR, NOT_DETECTED		NOT_DETECTED	NOT_DETECTED	TN
E124	C. difficile toxin A/B	PCR, NOT_DETECTED		NOT_DETECTED	NOT_DETECTED	TN
E125	C. difficile toxin A/B	PCR, NOT_DETECTED		NOT_DETECTED	NOT_DETECTED	TN
E126	C. difficile toxin A/B	ANTIGEN, NOT_DETECTED; PCR, NOT_DETECTED, Neg		NOT_DETECTED	NOT_DETECTED	TN
E127	C. difficile toxin A/B	PCR, NOT_DETECTED		NOT_DETECTED	NOT_DETECTED	TN
E128	C. difficile toxin A/B	Microba, PCR, NOT_DETECTED		NOT_DETECTED	NOT_DETECTED	TN
E129	C. difficile toxin A/B	PCR, NOT_DETECTED		NOT_DETECTED	NOT_DETECTED	TN
E13	C. difficile toxin A/B	ANTIGEN, NOT_DETECTED, N; PCR, DETECTED, 30.4	DETECTED, 25.37	DETECTED	DETECTED	TP
E130	C. difficile toxin A/B	PCR, NOT_DETECTED		NOT_DETECTED	NOT_DETECTED	TN
E131	C. difficile toxin A/B	PCR, NOT_DETECTED		NOT_DETECTED	NOT_DETECTED	TN
E132	C. difficile toxin A/B	PCR, NOT_DETECTED		NOT_DETECTED	NOT_DETECTED	TN
E133	C. difficile toxin A/B	PCR, NOT_DETECTED		NOT_DETECTED	NOT_DETECTED	TN
E134	C. difficile toxin A/B	PCR, NOT_DETECTED		NOT_DETECTED	NOT_DETECTED	TN
E135	C. difficile toxin A/B	PCR, NOT_DETECTED		NOT_DETECTED	NOT_DETECTED	TN
E136	C. difficile toxin A/B	PCR, NOT_DETECTED		NOT_DETECTED	NOT_DETECTED	TN
E137	C. difficile toxin A/B	PCR, NOT_DETECTED		NOT_DETECTED	NOT_DETECTED	TN
E138	C. difficile toxin A/B	PCR, NOT_DETECTED		NOT_DETECTED	NOT_DETECTED	TN
E139	C. difficile toxin A/B	PCR, NOT_DETECTED		NOT_DETECTED	NOT_DETECTED	TN
E14	C. difficile toxin A/B	PCR, NOT_DETECTED		NOT_DETECTED	NOT_DETECTED	TN
E140	C. difficile toxin A/B	PCR, NOT_DETECTED		NOT_DETECTED	NOT_DETECTED	TN
E141	C. difficile toxin A/B	Microba, PCR, NOT_DETECTED		NOT_DETECTED	NOT_DETECTED	TN
E142	C. difficile toxin A/B	PCR, NOT_DETECTED		NOT_DETECTED	NOT_DETECTED	TN
E143	C. difficile toxin A/B	PCR, NOT_DETECTED		NOT_DETECTED	NOT_DETECTED	TN
E144	C. difficile toxin A/B	PCR, NOT_DETECTED		NOT_DETECTED	NOT_DETECTED	TN
E145	C. difficile toxin A/B	PCR, NOT_DETECTED		NOT_DETECTED	NOT_DETECTED	TN
E146	C. difficile toxin A/B	PCR, NOT_DETECTED		NOT_DETECTED	NOT_DETECTED	TN
E147	C. difficile toxin A/B	PCR, NOT_DETECTED		NOT_DETECTED	NOT_DETECTED	TN
E148	C. difficile toxin A/B	Microba, PCR, NOT_DETECTED		NOT_DETECTED	NOT_DETECTED	TN
E149	C. difficile toxin A/B	PCR, NOT_DETECTED		NOT_DETECTED	NOT_DETECTED	TN
E150	C. difficile toxin A/B	PCR, NOT_DETECTED		NOT_DETECTED	NOT_DETECTED	TN
E151	C. difficile toxin A/B	PCR, NOT_DETECTED		NOT_DETECTED	NOT_DETECTED	TN
E152	C. difficile toxin A/B	PCR, NOT_DETECTED		NOT_DETECTED	NOT_DETECTED	TN
E153	C. difficile toxin A/B	PCR, NOT_DETECTED		NOT_DETECTED	NOT_DETECTED	TN
E154	C. difficile toxin A/B	PCR, NOT_DETECTED		NOT_DETECTED	NOT_DETECTED	TN
E155	C. difficile toxin A/B	PCR, NOT_DETECTED		NOT_DETECTED	NOT_DETECTED	TN
E157	C. difficile toxin A/B	PCR, NOT_DETECTED		NOT_DETECTED	NOT_DETECTED	TN
E158	C. difficile toxin A/B	PCR, NOT_DETECTED		NOT_DETECTED	NOT_DETECTED	TN
E159	C. difficile toxin A/B	PCR, NOT_DETECTED		NOT_DETECTED	NOT_DETECTED	TN
E16	C. difficile toxin A/B	PCR, NOT_DETECTED		NOT_DETECTED	NOT_DETECTED	TN
E160	C. difficile toxin A/B	ANTIGEN, NOT_DETECTED; PCR, NOT_DETECTED		NOT_DETECTED	NOT_DETECTED	TN
E161	C. difficile toxin A/B	PCR, NOT_DETECTED		NOT_DETECTED	NOT_DETECTED	TN
E162	C. difficile toxin A/B	PCR, NOT_DETECTED		NOT_DETECTED	NOT_DETECTED	TN
E163	C. difficile toxin A/B	PCR, NOT_DETECTED		NOT_DETECTED	NOT_DETECTED	TN
E164	C. difficile toxin A/B	ANTIGEN, NOT_DETECTED, N; PCR, DETECTED, 28.4	DETECTED, 23.52	DETECTED	DETECTED	TP
E165	C. difficile toxin A/B	PCR, NOT_DETECTED		NOT_DETECTED	NOT_DETECTED	TN
E166	C. difficile toxin A/B	PCR, NOT_DETECTED		NOT_DETECTED	NOT_DETECTED	TN
E167	C. difficile toxin A/B	ANTIGEN, NOT_DETECTED, N; PCR, DETECTED, POS	DETECTED, 39.8	DETECTED	NOT_DETECTED	FN
E168	C. difficile toxin A/B	PCR, NOT_DETECTED		NOT_DETECTED	NOT_DETECTED	TN
E169	C. difficile toxin A/B	PCR, NOT_DETECTED		NOT_DETECTED	NOT_DETECTED	TN
E170	C. difficile toxin A/B	PCR, NOT_DETECTED		NOT_DETECTED	NOT_DETECTED	TN
E171	C. difficile toxin A/B	PCR, NOT_DETECTED		NOT_DETECTED	NOT_DETECTED	TN
E172	C. difficile toxin A/B	Microba, PCR, NOT_DETECTED		NOT_DETECTED	NOT_DETECTED	TN
E173	C. difficile toxin A/B	PCR, NOT_DETECTED		NOT_DETECTED	NOT_DETECTED	TN
E174	C. difficile toxin A/B	PCR, NOT_DETECTED		NOT_DETECTED	NOT_DETECTED	TN
E175	C. difficile toxin A/B	PCR, NOT_DETECTED		NOT_DETECTED	NOT_DETECTED	TN
E176	C. difficile toxin A/B	PCR, NOT_DETECTED		NOT_DETECTED	NOT_DETECTED	TN
E177	C. difficile toxin A/B	PCR, NOT_DETECTED		NOT_DETECTED	NOT_DETECTED	TN
E178	C. difficile toxin A/B	PCR, NOT_DETECTED		NOT_DETECTED	NOT_DETECTED	TN
E179	C. difficile toxin A/B	PCR, NOT_DETECTED		NOT_DETECTED	NOT_DETECTED	TN
E18	C. difficile toxin A/B	PCR, NOT_DETECTED		NOT_DETECTED	NOT_DETECTED	TN
E180	C. difficile toxin A/B	ANTIGEN, NOT_DETECTED; PCR, NOT_DETECTED		NOT_DETECTED	NOT_DETECTED	TN
E181	C. difficile toxin A/B	ANTIGEN, NOT_DETECTED, N; PCR, DETECTED, 39.7	NOT_DETECTED	NOT_DETECTED	NOT_DETECTED	TN
E182	C. difficile toxin A/B	PCR, NOT_DETECTED		NOT_DETECTED	NOT_DETECTED	TN
E183	C. difficile toxin A/B	ANTIGEN, NOT_DETECTED; PCR, NOT_DETECTED, Neg		NOT_DETECTED	NOT_DETECTED	TN
E184	C. difficile toxin A/B	PCR, NOT_DETECTED		NOT_DETECTED	NOT_DETECTED	TN
E185	C. difficile toxin A/B	PCR, NOT_DETECTED		NOT_DETECTED	NOT_DETECTED	TN
E186	C. difficile toxin A/B	ANTIGEN, NOT_DETECTED; PCR, NOT_DETECTED		NOT_DETECTED	NOT_DETECTED	TN
E187	C. difficile toxin A/B	PCR, NOT_DETECTED		NOT_DETECTED	NOT_DETECTED	TN
E188	C. difficile toxin A/B	PCR, NOT_DETECTED		NOT_DETECTED	NOT_DETECTED	TN
E189	C. difficile toxin A/B	ANTIGEN, NOT_DETECTED; PCR, NOT_DETECTED		NOT_DETECTED	NOT_DETECTED	TN
E19	C. difficile toxin A/B	PCR, NOT_DETECTED		NOT_DETECTED	NOT_DETECTED	TN
E190	C. difficile toxin A/B	PCR, NOT_DETECTED		NOT_DETECTED	NOT_DETECTED	TN
E191	C. difficile toxin A/B	PCR, NOT_DETECTED		NOT_DETECTED	NOT_DETECTED	TN
E192	C. difficile toxin A/B	PCR, NOT_DETECTED		NOT_DETECTED	NOT_DETECTED	TN
E193	C. difficile toxin A/B	PCR, NOT_DETECTED		NOT_DETECTED	NOT_DETECTED	TN
E194	C. difficile toxin A/B	ANTIGEN, NOT_DETECTED; PCR, NOT_DETECTED		NOT_DETECTED	NOT_DETECTED	TN
E195	C. difficile toxin A/B	PCR, NOT_DETECTED		NOT_DETECTED	NOT_DETECTED	TN
E196	C. difficile toxin A/B	PCR, NOT_DETECTED		NOT_DETECTED	NOT_DETECTED	TN
E197	C. difficile toxin A/B	PCR, NOT_DETECTED		NOT_DETECTED	NOT_DETECTED	TN
E198	C. difficile toxin A/B	PCR, NOT_DETECTED		NOT_DETECTED	NOT_DETECTED	TN
E199	C. difficile toxin A/B	PCR, NOT_DETECTED		NOT_DETECTED	NOT_DETECTED	TN
E2	C. difficile toxin A/B	Microba, PCR, DETECTED, 25.04		DETECTED	DETECTED	TP
E20	C. difficile toxin A/B	PCR, NOT_DETECTED		NOT_DETECTED	NOT_DETECTED	TN
E200	C. difficile toxin A/B	PCR, NOT_DETECTED		NOT_DETECTED	NOT_DETECTED	TN
E201	C. difficile toxin A/B	ANTIGEN, DETECTED, P; PCR, DETECTED, 27.9		DETECTED	DETECTED	TP
E202	C. difficile toxin A/B	PCR, NOT_DETECTED		NOT_DETECTED	NOT_DETECTED	TN
E203	C. difficile toxin A/B	PCR, NOT_DETECTED		NOT_DETECTED	NOT_DETECTED	TN
E204	C. difficile toxin A/B	PCR, NOT_DETECTED		NOT_DETECTED	NOT_DETECTED	TN
E205	C. difficile toxin A/B	PCR, NOT_DETECTED		NOT_DETECTED	NOT_DETECTED	TN
E206	C. difficile toxin A/B	ANTIGEN, DETECTED, P		DETECTED	DETECTED	TP
E207	C. difficile toxin A/B	PCR, NOT_DETECTED		NOT_DETECTED	NOT_DETECTED	TN
E208	C. difficile toxin A/B	PCR, NOT_DETECTED	DETECTED, 27.77; DETECTED, 28.58	DETECTED	DETECTED	TP
E209	C. difficile toxin A/B	Microba, PCR, NOT_DETECTED		NOT_DETECTED	NOT_DETECTED	TN
E210	C. difficile toxin A/B	ANTIGEN, NOT_DETECTED; PCR, NOT_DETECTED		NOT_DETECTED	NOT_DETECTED	TN
E211	C. difficile toxin A/B	PCR, NOT_DETECTED		NOT_DETECTED	NOT_DETECTED	TN
E212	C. difficile toxin A/B	ANTIGEN, NOT_DETECTED; PCR, NOT_DETECTED		NOT_DETECTED	NOT_DETECTED	TN
E213	C. difficile toxin A/B	ANTIGEN, NOT_DETECTED; PCR, NOT_DETECTED		NOT_DETECTED	NOT_DETECTED	TN
E214	C. difficile toxin A/B	PCR, NOT_DETECTED		NOT_DETECTED	NOT_DETECTED	TN
E215	C. difficile toxin A/B	PCR, NOT_DETECTED		NOT_DETECTED	NOT_DETECTED	TN
E216	C. difficile toxin A/B	PCR, NOT_DETECTED		NOT_DETECTED	NOT_DETECTED	TN
E217	C. difficile toxin A/B	PCR, NOT_DETECTED		NOT_DETECTED	NOT_DETECTED	TN
E218	C. difficile toxin A/B	PCR, NOT_DETECTED		NOT_DETECTED	NOT_DETECTED	TN
E219	C. difficile toxin A/B	PCR, NOT_DETECTED		NOT_DETECTED	NOT_DETECTED	TN
E22	C. difficile toxin A/B	PCR, NOT_DETECTED		NOT_DETECTED	NOT_DETECTED	TN
E220	C. difficile toxin A/B	PCR, NOT_DETECTED		NOT_DETECTED	NOT_DETECTED	TN
E221	C. difficile toxin A/B	ANTIGEN, NOT_DETECTED, N; PCR, DETECTED, 35.2	DETECTED, 35.56	DETECTED	NOT_DETECTED	FN
E222	C. difficile toxin A/B	PCR, NOT_DETECTED		NOT_DETECTED	NOT_DETECTED	TN
E223	C. difficile toxin A/B	PCR, NOT_DETECTED		NOT_DETECTED	NOT_DETECTED	TN
E224	C. difficile toxin A/B	PCR, NOT_DETECTED		NOT_DETECTED	NOT_DETECTED	TN
E225	C. difficile toxin A/B	PCR, NOT_DETECTED		NOT_DETECTED	NOT_DETECTED	TN
E226	C. difficile toxin A/B	Microba, PCR, NOT_DETECTED		NOT_DETECTED	NOT_DETECTED	TN
E227	C. difficile toxin A/B	PCR, NOT_DETECTED		NOT_DETECTED	NOT_DETECTED	TN
E228	C. difficile toxin A/B	ANTIGEN, NOT_DETECTED; PCR, NOT_DETECTED		NOT_DETECTED	NOT_DETECTED	TN
E229	C. difficile toxin A/B	PCR, NOT_DETECTED		NOT_DETECTED	NOT_DETECTED	TN
E23	C. difficile toxin A/B	PCR, NOT_DETECTED		NOT_DETECTED	NOT_DETECTED	TN
E230	C. difficile toxin A/B	PCR, NOT_DETECTED		NOT_DETECTED	NOT_DETECTED	TN
E231	C. difficile toxin A/B	PCR, NOT_DETECTED		NOT_DETECTED	NOT_DETECTED	TN
E232	C. difficile toxin A/B	PCR, NOT_DETECTED		NOT_DETECTED	NOT_DETECTED	TN
E234	C. difficile toxin A/B	ANTIGEN, NOT_DETECTED, N; PCR, DETECTED, POS	DETECTED, 38.15	DETECTED	NOT_DETECTED	FN
E235	C. difficile toxin A/B	PCR, NOT_DETECTED		NOT_DETECTED	NOT_DETECTED	TN
E236	C. difficile toxin A/B	PCR, NOT_DETECTED		NOT_DETECTED	NOT_DETECTED	TN
E237	C. difficile toxin A/B	PCR, NOT_DETECTED		NOT_DETECTED	NOT_DETECTED	TN
E238	C. difficile toxin A/B	PCR, NOT_DETECTED		NOT_DETECTED	NOT_DETECTED	TN
E239	C. difficile toxin A/B	PCR, NOT_DETECTED		NOT_DETECTED	NOT_DETECTED	TN
E24	C. difficile toxin A/B	PCR, NOT_DETECTED		NOT_DETECTED	NOT_DETECTED	TN
E240	C. difficile toxin A/B	ANTIGEN, NOT_DETECTED, N; PCR, DETECTED, 33.5	DETECTED, 30.51	DETECTED	NOT_DETECTED	FN
E241	C. difficile toxin A/B	PCR, NOT_DETECTED		NOT_DETECTED	NOT_DETECTED	TN
E242	C. difficile toxin A/B	PCR, NOT_DETECTED		NOT_DETECTED	NOT_DETECTED	TN
E243	C. difficile toxin A/B	PCR, NOT_DETECTED		NOT_DETECTED	NOT_DETECTED	TN
E244	C. difficile toxin A/B	PCR, NOT_DETECTED		NOT_DETECTED	NOT_DETECTED	TN
E245	C. difficile toxin A/B	PCR, NOT_DETECTED		NOT_DETECTED	NOT_DETECTED	TN
E246	C. difficile toxin A/B	PCR, NOT_DETECTED		NOT_DETECTED	NOT_DETECTED	TN
E247	C. difficile toxin A/B	PCR, NOT_DETECTED		NOT_DETECTED	NOT_DETECTED	TN
E248	C. difficile toxin A/B	PCR, NOT_DETECTED		NOT_DETECTED	NOT_DETECTED	TN
E249	C. difficile toxin A/B	PCR, NOT_DETECTED		NOT_DETECTED	NOT_DETECTED	TN
E25	C. difficile toxin A/B	PCR, NOT_DETECTED		NOT_DETECTED	NOT_DETECTED	TN
E250	C. difficile toxin A/B	PCR, NOT_DETECTED		NOT_DETECTED	NOT_DETECTED	TN
E251	C. difficile toxin A/B	PCR, NOT_DETECTED		NOT_DETECTED	NOT_DETECTED	TN
E252	C. difficile toxin A/B	PCR, NOT_DETECTED		NOT_DETECTED	NOT_DETECTED	TN
E253	C. difficile toxin A/B	PCR, NOT_DETECTED		NOT_DETECTED	NOT_DETECTED	TN
E254	C. difficile toxin A/B	PCR, NOT_DETECTED		NOT_DETECTED	NOT_DETECTED	TN
E255	C. difficile toxin A/B	PCR, NOT_DETECTED		NOT_DETECTED	NOT_DETECTED	TN
E256	C. difficile toxin A/B	PCR, NOT_DETECTED		NOT_DETECTED	NOT_DETECTED	TN
E257	C. difficile toxin A/B	PCR, NOT_DETECTED		NOT_DETECTED	NOT_DETECTED	TN
E258	C. difficile toxin A/B	ANTIGEN, NOT_DETECTED; PCR, NOT_DETECTED		NOT_DETECTED	NOT_DETECTED	TN
E259	C. difficile toxin A/B	PCR, NOT_DETECTED		NOT_DETECTED	NOT_DETECTED	TN
E26	C. difficile toxin A/B	PCR, NOT_DETECTED		NOT_DETECTED	NOT_DETECTED	TN
E260	C. difficile toxin A/B	PCR, NOT_DETECTED		NOT_DETECTED	NOT_DETECTED	TN
E261	C. difficile toxin A/B	PCR, NOT_DETECTED		NOT_DETECTED	NOT_DETECTED	TN
E262	C. difficile toxin A/B	PCR, NOT_DETECTED		NOT_DETECTED	NOT_DETECTED	TN
E263	C. difficile toxin A/B	PCR, NOT_DETECTED		NOT_DETECTED	NOT_DETECTED	TN
E264	C. difficile toxin A/B	PCR, NOT_DETECTED		NOT_DETECTED	NOT_DETECTED	TN
E265	C. difficile toxin A/B	PCR, NOT_DETECTED		NOT_DETECTED	NOT_DETECTED	TN
E266	C. difficile toxin A/B	ANTIGEN, NOT_DETECTED; PCR, NOT_DETECTED		NOT_DETECTED	NOT_DETECTED	TN
E267	C. difficile toxin A/B	PCR, NOT_DETECTED		NOT_DETECTED	NOT_DETECTED	TN
E268	C. difficile toxin A/B	ANTIGEN, DETECTED, P; PCR, DETECTED, 26.2		DETECTED	DETECTED	TP
E269	C. difficile toxin A/B	PCR, NOT_DETECTED		NOT_DETECTED	NOT_DETECTED	TN
E27	C. difficile toxin A/B	ANTIGEN, NOT_DETECTED; PCR, NOT_DETECTED		NOT_DETECTED	NOT_DETECTED	TN
E270	C. difficile toxin A/B	PCR, NOT_DETECTED		NOT_DETECTED	NOT_DETECTED	TN
E271	C. difficile toxin A/B	PCR, NOT_DETECTED		NOT_DETECTED	NOT_DETECTED	TN
E272	C. difficile toxin A/B	PCR, NOT_DETECTED	DETECTED, 22.07; DETECTED, 21.49	DETECTED	DETECTED	TP
E273	C. difficile toxin A/B	ANTIGEN, NOT_DETECTED, N		NOT_DETECTED	NOT_DETECTED	TN
E274	C. difficile toxin A/B	PCR, NOT_DETECTED		NOT_DETECTED	NOT_DETECTED	TN
E275	C. difficile toxin A/B	PCR, NOT_DETECTED		NOT_DETECTED	NOT_DETECTED	TN
E276	C. difficile toxin A/B	PCR, NOT_DETECTED		NOT_DETECTED	NOT_DETECTED	TN
E277	C. difficile toxin A/B	Microba, PCR, NOT_DETECTED		NOT_DETECTED	NOT_DETECTED	TN
E278	C. difficile toxin A/B	ANTIGEN, DETECTED, P	DETECTED, 41.73	DETECTED	NOT_DETECTED	FN
E279	C. difficile toxin A/B	ANTIGEN, NOT_DETECTED; PCR, NOT_DETECTED		NOT_DETECTED	NOT_DETECTED	TN
E280	C. difficile toxin A/B	PCR, NOT_DETECTED		NOT_DETECTED	NOT_DETECTED	TN
E281	C. difficile toxin A/B	PCR, NOT_DETECTED		NOT_DETECTED	NOT_DETECTED	TN
E282	C. difficile toxin A/B	PCR, NOT_DETECTED		NOT_DETECTED	NOT_DETECTED	TN
E283	C. difficile toxin A/B	PCR, NOT_DETECTED		NOT_DETECTED	NOT_DETECTED	TN
E284	C. difficile toxin A/B	ANTIGEN, NOT_DETECTED, N; PCR, DETECTED, 39.8	NOT_DETECTED	NOT_DETECTED	NOT_DETECTED	TN
E286	C. difficile toxin A/B	PCR, NOT_DETECTED		NOT_DETECTED	NOT_DETECTED	TN
E287	C. difficile toxin A/B	PCR, NOT_DETECTED		NOT_DETECTED	NOT_DETECTED	TN
E288	C. difficile toxin A/B	PCR, NOT_DETECTED		NOT_DETECTED	NOT_DETECTED	TN
E289	C. difficile toxin A/B	PCR, NOT_DETECTED		NOT_DETECTED	NOT_DETECTED	TN
E29	C. difficile toxin A/B	PCR, NOT_DETECTED		NOT_DETECTED	NOT_DETECTED	TN
E290	C. difficile toxin A/B	PCR, NOT_DETECTED		NOT_DETECTED	NOT_DETECTED	TN
E291	C. difficile toxin A/B	PCR, NOT_DETECTED		NOT_DETECTED	NOT_DETECTED	TN
E292	C. difficile toxin A/B	PCR, NOT_DETECTED		NOT_DETECTED	NOT_DETECTED	TN
E293	C. difficile toxin A/B	PCR, NOT_DETECTED		NOT_DETECTED	NOT_DETECTED	TN
E294	C. difficile toxin A/B	ANTIGEN, NOT_DETECTED; PCR, NOT_DETECTED, Neg		NOT_DETECTED	NOT_DETECTED	TN
E295	C. difficile toxin A/B	ANTIGEN, NOT_DETECTED; PCR, NOT_DETECTED		NOT_DETECTED	NOT_DETECTED	TN
E296	C. difficile toxin A/B	ANTIGEN, NOT_DETECTED; PCR, NOT_DETECTED		NOT_DETECTED	NOT_DETECTED	TN
E297	C. difficile toxin A/B	Microba, PCR, NOT_DETECTED		NOT_DETECTED	NOT_DETECTED	TN
E298	C. difficile toxin A/B	ANTIGEN, NOT_DETECTED; PCR, NOT_DETECTED		NOT_DETECTED	NOT_DETECTED	TN
E299	C. difficile toxin A/B	PCR, NOT_DETECTED		NOT_DETECTED	NOT_DETECTED	TN
E3	C. difficile toxin A/B	PCR, NOT_DETECTED		NOT_DETECTED	NOT_DETECTED	TN
E30	C. difficile toxin A/B	PCR, NOT_DETECTED		NOT_DETECTED	NOT_DETECTED	TN
E300	C. difficile toxin A/B	ANTIGEN, NOT_DETECTED; PCR, NOT_DETECTED		NOT_DETECTED	NOT_DETECTED	TN
E301	C. difficile toxin A/B	PCR, NOT_DETECTED		NOT_DETECTED	NOT_DETECTED	TN
E302	C. difficile toxin A/B	PCR, NOT_DETECTED		NOT_DETECTED	NOT_DETECTED	TN
E303	C. difficile toxin A/B	PCR, NOT_DETECTED		NOT_DETECTED	NOT_DETECTED	TN
E304	C. difficile toxin A/B	PCR, NOT_DETECTED		NOT_DETECTED	NOT_DETECTED	TN
E305	C. difficile toxin A/B	PCR, NOT_DETECTED		NOT_DETECTED	NOT_DETECTED	TN
E306	C. difficile toxin A/B	ANTIGEN, DETECTED, P		DETECTED	DETECTED	TP
E307	C. difficile toxin A/B	PCR, NOT_DETECTED		NOT_DETECTED	NOT_DETECTED	TN
E308	C. difficile toxin A/B	PCR, NOT_DETECTED		NOT_DETECTED	NOT_DETECTED	TN
E309	C. difficile toxin A/B	PCR, NOT_DETECTED		NOT_DETECTED	NOT_DETECTED	TN
E31	C. difficile toxin A/B	PCR, NOT_DETECTED		NOT_DETECTED	NOT_DETECTED	TN
E310	C. difficile toxin A/B	ANTIGEN, NOT_DETECTED; PCR, NOT_DETECTED		NOT_DETECTED	NOT_DETECTED	TN
E311	C. difficile toxin A/B	PCR, NOT_DETECTED		NOT_DETECTED	NOT_DETECTED	TN
E312	C. difficile toxin A/B	ANTIGEN, NOT_DETECTED, N; PCR, DETECTED, 26.7	DETECTED, 22.19	DETECTED	DETECTED	TP
E313	C. difficile toxin A/B	ANTIGEN, NOT_DETECTED; PCR, NOT_DETECTED		NOT_DETECTED	NOT_DETECTED	TN
E314	C. difficile toxin A/B	Microba, PCR, NOT_DETECTED		NOT_DETECTED	NOT_DETECTED	TN
E315	C. difficile toxin A/B	PCR, NOT_DETECTED		NOT_DETECTED	NOT_DETECTED	TN
E316	C. difficile toxin A/B	ANTIGEN, DETECTED, P		DETECTED	DETECTED	TP
E317	C. difficile toxin A/B	PCR, NOT_DETECTED		NOT_DETECTED	NOT_DETECTED	TN
E318	C. difficile toxin A/B	PCR, NOT_DETECTED		NOT_DETECTED	NOT_DETECTED	TN
E319	C. difficile toxin A/B	ANTIGEN, NOT_DETECTED, N; PCR, DETECTED, 39.7	NOT_DETECTED	NOT_DETECTED	NOT_DETECTED	TN
E32	C. difficile toxin A/B	PCR, NOT_DETECTED		NOT_DETECTED	NOT_DETECTED	TN
E320	C. difficile toxin A/B	PCR, NOT_DETECTED		NOT_DETECTED	NOT_DETECTED	TN
E321	C. difficile toxin A/B	PCR, NOT_DETECTED		NOT_DETECTED	NOT_DETECTED	TN
E322	C. difficile toxin A/B	PCR, NOT_DETECTED		NOT_DETECTED	NOT_DETECTED	TN
E323	C. difficile toxin A/B	PCR, NOT_DETECTED		NOT_DETECTED	NOT_DETECTED	TN
E324	C. difficile toxin A/B	PCR, NOT_DETECTED		NOT_DETECTED	NOT_DETECTED	TN
E325	C. difficile toxin A/B	PCR, NOT_DETECTED		NOT_DETECTED	NOT_DETECTED	TN
E326	C. difficile toxin A/B	PCR, NOT_DETECTED	DETECTED, 20.75; DETECTED, 21.18	DETECTED	DETECTED	TP
E327	C. difficile toxin A/B	ANTIGEN, NOT_DETECTED; PCR, NOT_DETECTED		NOT_DETECTED	NOT_DETECTED	TN
E328	C. difficile toxin A/B	PCR, NOT_DETECTED		NOT_DETECTED	NOT_DETECTED	TN
E329	C. difficile toxin A/B	PCR, NOT_DETECTED		NOT_DETECTED	NOT_DETECTED	TN
E33	C. difficile toxin A/B	PCR, NOT_DETECTED		NOT_DETECTED	NOT_DETECTED	TN
E330	C. difficile toxin A/B	ANTIGEN, NOT_DETECTED, N; PCR, DETECTED, 34.1	DETECTED, 32.08	DETECTED	NOT_DETECTED	FN
E331	C. difficile toxin A/B	ANTIGEN, NOT_DETECTED, N; PCR, DETECTED, 29.3	DETECTED, 22.53	DETECTED	DETECTED	TP
E332	C. difficile toxin A/B	PCR, NOT_DETECTED		NOT_DETECTED	NOT_DETECTED	TN
E333	C. difficile toxin A/B	PCR, NOT_DETECTED		NOT_DETECTED	NOT_DETECTED	TN
E334	C. difficile toxin A/B	ANTIGEN, NOT_DETECTED; PCR, NOT_DETECTED, Neg		NOT_DETECTED	NOT_DETECTED	TN
E335	C. difficile toxin A/B	PCR, NOT_DETECTED		NOT_DETECTED	NOT_DETECTED	TN
E336	C. difficile toxin A/B	PCR, NOT_DETECTED		NOT_DETECTED	NOT_DETECTED	TN
E337	C. difficile toxin A/B	ANTIGEN, DETECTED, P; PCR, DETECTED, 26.3		DETECTED	DETECTED	TP
E338	C. difficile toxin A/B	Microba, PCR, NOT_DETECTED		NOT_DETECTED	NOT_DETECTED	TN
E339	C. difficile toxin A/B	PCR, NOT_DETECTED		NOT_DETECTED	NOT_DETECTED	TN
E34	C. difficile toxin A/B	PCR, NOT_DETECTED		NOT_DETECTED	NOT_DETECTED	TN
E340	C. difficile toxin A/B	PCR, NOT_DETECTED		NOT_DETECTED	NOT_DETECTED	TN
E341	C. difficile toxin A/B	ANTIGEN, NOT_DETECTED; PCR, NOT_DETECTED		NOT_DETECTED	NOT_DETECTED	TN
E342	C. difficile toxin A/B	ANTIGEN, NOT_DETECTED, N; PCR, DETECTED, POS	DETECTED, 34.35	DETECTED	NOT_DETECTED	FN
E343	C. difficile toxin A/B	PCR, NOT_DETECTED		NOT_DETECTED	NOT_DETECTED	TN
E344	C. difficile toxin A/B	PCR, NOT_DETECTED		NOT_DETECTED	NOT_DETECTED	TN
E345	C. difficile toxin A/B	PCR, NOT_DETECTED		NOT_DETECTED	NOT_DETECTED	TN
E346	C. difficile toxin A/B	ANTIGEN, NOT_DETECTED, N; PCR, DETECTED, 39	DETECTED, 35.14	DETECTED	NOT_DETECTED	FN
E348	C. difficile toxin A/B	PCR, NOT_DETECTED		NOT_DETECTED	NOT_DETECTED	TN
E349	C. difficile toxin A/B	PCR, NOT_DETECTED		NOT_DETECTED	NOT_DETECTED	TN
E35	C. difficile toxin A/B	PCR, NOT_DETECTED		NOT_DETECTED	NOT_DETECTED	TN
E350	C. difficile toxin A/B	PCR, NOT_DETECTED		NOT_DETECTED	NOT_DETECTED	TN
E351	C. difficile toxin A/B	PCR, NOT_DETECTED		NOT_DETECTED	NOT_DETECTED	TN
E352	C. difficile toxin A/B	ANTIGEN, NOT_DETECTED, N; PCR, DETECTED, 35.6	DETECTED, 30.72	DETECTED	NOT_DETECTED	FN
E353	C. difficile toxin A/B	PCR, NOT_DETECTED		NOT_DETECTED	NOT_DETECTED	TN
E354	C. difficile toxin A/B	PCR, NOT_DETECTED		NOT_DETECTED	NOT_DETECTED	TN
E355	C. difficile toxin A/B	PCR, NOT_DETECTED		NOT_DETECTED	NOT_DETECTED	TN
E356	C. difficile toxin A/B	PCR, NOT_DETECTED		NOT_DETECTED	NOT_DETECTED	TN
E357	C. difficile toxin A/B	PCR, NOT_DETECTED		NOT_DETECTED	NOT_DETECTED	TN
E358	C. difficile toxin A/B	ANTIGEN, NOT_DETECTED; PCR, NOT_DETECTED		NOT_DETECTED	NOT_DETECTED	TN
E359	C. difficile toxin A/B	PCR, NOT_DETECTED		NOT_DETECTED	NOT_DETECTED	TN
E36	C. difficile toxin A/B	PCR, NOT_DETECTED		NOT_DETECTED	NOT_DETECTED	TN
E360	C. difficile toxin A/B	Microba, PCR, NOT_DETECTED		NOT_DETECTED	NOT_DETECTED	TN
E361	C. difficile toxin A/B	PCR, NOT_DETECTED		NOT_DETECTED	NOT_DETECTED	TN
E362	C. difficile toxin A/B	PCR, NOT_DETECTED		NOT_DETECTED	NOT_DETECTED	TN
E363	C. difficile toxin A/B	PCR, NOT_DETECTED		NOT_DETECTED	NOT_DETECTED	TN
E364	C. difficile toxin A/B	ANTIGEN, DETECTED, P; PCR, DETECTED, 27.1		DETECTED	DETECTED	TP
E365	C. difficile toxin A/B	PCR, NOT_DETECTED		NOT_DETECTED	NOT_DETECTED	TN
E366	C. difficile toxin A/B	PCR, NOT_DETECTED		NOT_DETECTED	NOT_DETECTED	TN
E367	C. difficile toxin A/B	PCR, NOT_DETECTED		NOT_DETECTED	NOT_DETECTED	TN
E368	C. difficile toxin A/B	PCR, NOT_DETECTED		NOT_DETECTED	NOT_DETECTED	TN
E369	C. difficile toxin A/B	PCR, NOT_DETECTED		NOT_DETECTED	NOT_DETECTED	TN
E37	C. difficile toxin A/B	PCR, NOT_DETECTED		NOT_DETECTED	NOT_DETECTED	TN
E370	C. difficile toxin A/B	ANTIGEN, NOT_DETECTED, N; PCR, DETECTED, 28.1	DETECTED, 25.44	DETECTED	DETECTED	TP
E371	C. difficile toxin A/B	Microba, PCR, NOT_DETECTED		NOT_DETECTED	NOT_DETECTED	TN
E372	C. difficile toxin A/B	PCR, NOT_DETECTED		NOT_DETECTED	NOT_DETECTED	TN
E373	C. difficile toxin A/B	PCR, NOT_DETECTED		NOT_DETECTED	NOT_DETECTED	TN
E374	C. difficile toxin A/B	PCR, NOT_DETECTED		NOT_DETECTED	NOT_DETECTED	TN
E375	C. difficile toxin A/B	PCR, NOT_DETECTED		NOT_DETECTED	NOT_DETECTED	TN
E376	C. difficile toxin A/B	PCR, NOT_DETECTED		NOT_DETECTED	NOT_DETECTED	TN
E377	C. difficile toxin A/B	PCR, NOT_DETECTED		NOT_DETECTED	NOT_DETECTED	TN
E378	C. difficile toxin A/B	PCR, NOT_DETECTED		NOT_DETECTED	NOT_DETECTED	TN
E379	C. difficile toxin A/B	PCR, NOT_DETECTED		NOT_DETECTED	NOT_DETECTED	TN
E38	C. difficile toxin A/B	PCR, NOT_DETECTED		NOT_DETECTED	NOT_DETECTED	TN
E380	C. difficile toxin A/B	PCR, NOT_DETECTED		NOT_DETECTED	NOT_DETECTED	TN
E381	C. difficile toxin A/B	PCR, NOT_DETECTED		NOT_DETECTED	NOT_DETECTED	TN
E382	C. difficile toxin A/B	PCR, NOT_DETECTED		NOT_DETECTED	NOT_DETECTED	TN
E383	C. difficile toxin A/B	PCR, NOT_DETECTED		NOT_DETECTED	NOT_DETECTED	TN
E384	C. difficile toxin A/B	PCR, NOT_DETECTED		NOT_DETECTED	NOT_DETECTED	TN
E385	C. difficile toxin A/B	ANTIGEN, DETECTED, P; PCR, DETECTED, 25.8		DETECTED	DETECTED	TP
E386	C. difficile toxin A/B	PCR, NOT_DETECTED		NOT_DETECTED	NOT_DETECTED	TN
E387	C. difficile toxin A/B	ANTIGEN, NOT_DETECTED, N; PCR, DETECTED, 28.1	DETECTED, 26.84	DETECTED	DETECTED	TP
E388	C. difficile toxin A/B	PCR, NOT_DETECTED		NOT_DETECTED	NOT_DETECTED	TN
E389	C. difficile toxin A/B	PCR, NOT_DETECTED		NOT_DETECTED	NOT_DETECTED	TN
E39	C. difficile toxin A/B	PCR, NOT_DETECTED		NOT_DETECTED	NOT_DETECTED	TN
E391	C. difficile toxin A/B	PCR, NOT_DETECTED		NOT_DETECTED	NOT_DETECTED	TN
E392	C. difficile toxin A/B	ANTIGEN, DETECTED, P; PCR, DETECTED, 25.7		DETECTED	DETECTED	TP
E393	C. difficile toxin A/B	PCR, NOT_DETECTED		NOT_DETECTED	NOT_DETECTED	TN
E394	C. difficile toxin A/B	PCR, NOT_DETECTED		NOT_DETECTED	NOT_DETECTED	TN
E395	C. difficile toxin A/B	PCR, NOT_DETECTED		NOT_DETECTED	NOT_DETECTED	TN
E396	C. difficile toxin A/B	PCR, NOT_DETECTED		NOT_DETECTED	NOT_DETECTED	TN
E397	C. difficile toxin A/B	PCR, NOT_DETECTED		NOT_DETECTED	NOT_DETECTED	TN
E398	C. difficile toxin A/B	PCR, NOT_DETECTED		NOT_DETECTED	NOT_DETECTED	TN
E399	C. difficile toxin A/B	ANTIGEN, NOT_DETECTED, N; PCR, DETECTED, 26.6	DETECTED, 24.54	DETECTED	DETECTED	TP
E4	C. difficile toxin A/B	ANTIGEN, NOT_DETECTED, N; PCR, DETECTED, 30.3	DETECTED, 30.25	DETECTED	NOT_DETECTED	FN
E40	C. difficile toxin A/B	PCR, NOT_DETECTED		NOT_DETECTED	NOT_DETECTED	TN
E400	C. difficile toxin A/B	PCR, NOT_DETECTED		NOT_DETECTED	NOT_DETECTED	TN
E401	C. difficile toxin A/B	PCR, NOT_DETECTED		NOT_DETECTED	NOT_DETECTED	TN
E402	C. difficile toxin A/B	PCR, NOT_DETECTED		NOT_DETECTED	NOT_DETECTED	TN
E403	C. difficile toxin A/B	ANTIGEN, NOT_DETECTED; PCR, NOT_DETECTED, Neg		NOT_DETECTED	NOT_DETECTED	TN
E404	C. difficile toxin A/B	PCR, NOT_DETECTED		NOT_DETECTED	NOT_DETECTED	TN
E405	C. difficile toxin A/B	PCR, NOT_DETECTED		NOT_DETECTED	NOT_DETECTED	TN
E406	C. difficile toxin A/B	ANTIGEN, NOT_DETECTED; PCR, NOT_DETECTED		NOT_DETECTED	NOT_DETECTED	TN
E407	C. difficile toxin A/B	PCR, NOT_DETECTED		NOT_DETECTED	NOT_DETECTED	TN
E408	C. difficile toxin A/B	PCR, NOT_DETECTED		NOT_DETECTED	NOT_DETECTED	TN
E409	C. difficile toxin A/B	Microba, PCR, NOT_DETECTED		NOT_DETECTED	NOT_DETECTED	TN
E41	C. difficile toxin A/B	PCR, NOT_DETECTED		NOT_DETECTED	NOT_DETECTED	TN
E410	C. difficile toxin A/B	PCR, NOT_DETECTED	DETECTED, 26.88; DETECTED, 26.64	DETECTED	DETECTED	TP
E411	C. difficile toxin A/B	PCR, NOT_DETECTED		NOT_DETECTED	NOT_DETECTED	TN
E412	C. difficile toxin A/B	ANTIGEN, NOT_DETECTED, N; PCR, DETECTED, 37.2	DETECTED, 29.32	DETECTED	NOT_DETECTED	FN
E413	C. difficile toxin A/B	PCR, NOT_DETECTED		NOT_DETECTED	NOT_DETECTED	TN
E414	C. difficile toxin A/B	ANTIGEN, NOT_DETECTED, N; PCR, DETECTED, 30.7	DETECTED, 24.22	DETECTED	DETECTED	TP
E415	C. difficile toxin A/B	PCR, NOT_DETECTED		NOT_DETECTED	NOT_DETECTED	TN
E416	C. difficile toxin A/B	PCR, NOT_DETECTED		NOT_DETECTED	NOT_DETECTED	TN
E417	C. difficile toxin A/B	PCR, NOT_DETECTED		NOT_DETECTED	NOT_DETECTED	TN
E418	C. difficile toxin A/B	PCR, NOT_DETECTED		NOT_DETECTED	NOT_DETECTED	TN
E419	C. difficile toxin A/B	PCR, NOT_DETECTED		NOT_DETECTED	NOT_DETECTED	TN
E42	C. difficile toxin A/B	PCR, NOT_DETECTED		NOT_DETECTED	NOT_DETECTED	TN
E420	C. difficile toxin A/B	PCR, NOT_DETECTED		NOT_DETECTED	NOT_DETECTED	TN
E421	C. difficile toxin A/B	PCR, NOT_DETECTED		NOT_DETECTED	NOT_DETECTED	TN
E422	C. difficile toxin A/B	ANTIGEN, DETECTED, P; PCR, DETECTED, 28.4		DETECTED	DETECTED	TP
E423	C. difficile toxin A/B	ANTIGEN, NOT_DETECTED; PCR, NOT_DETECTED		NOT_DETECTED	NOT_DETECTED	TN
E424	C. difficile toxin A/B	PCR, NOT_DETECTED		NOT_DETECTED	NOT_DETECTED	TN
E425	C. difficile toxin A/B	PCR, NOT_DETECTED		NOT_DETECTED	NOT_DETECTED	TN
E426	C. difficile toxin A/B	PCR, NOT_DETECTED		NOT_DETECTED	NOT_DETECTED	TN
E427	C. difficile toxin A/B	PCR, NOT_DETECTED		NOT_DETECTED	NOT_DETECTED	TN
E428	C. difficile toxin A/B	PCR, NOT_DETECTED		NOT_DETECTED	NOT_DETECTED	TN
E429	C. difficile toxin A/B	ANTIGEN, NOT_DETECTED; PCR, NOT_DETECTED		NOT_DETECTED	NOT_DETECTED	TN
E43	C. difficile toxin A/B	PCR, NOT_DETECTED		NOT_DETECTED	NOT_DETECTED	TN
E430	C. difficile toxin A/B	PCR, NOT_DETECTED		NOT_DETECTED	NOT_DETECTED	TN
E431	C. difficile toxin A/B	PCR, NOT_DETECTED		NOT_DETECTED	NOT_DETECTED	TN
E432	C. difficile toxin A/B	PCR, NOT_DETECTED		NOT_DETECTED	NOT_DETECTED	TN
E433	C. difficile toxin A/B	PCR, NOT_DETECTED		NOT_DETECTED	NOT_DETECTED	TN
E434	C. difficile toxin A/B	PCR, NOT_DETECTED		NOT_DETECTED	NOT_DETECTED	TN
E435	C. difficile toxin A/B	PCR, NOT_DETECTED		NOT_DETECTED	NOT_DETECTED	TN
E436	C. difficile toxin A/B	PCR, NOT_DETECTED		NOT_DETECTED	NOT_DETECTED	TN
E437	C. difficile toxin A/B	PCR, NOT_DETECTED		NOT_DETECTED	NOT_DETECTED	TN
E438	C. difficile toxin A/B	PCR, NOT_DETECTED		NOT_DETECTED	NOT_DETECTED	TN
E439	C. difficile toxin A/B	PCR, NOT_DETECTED		NOT_DETECTED	NOT_DETECTED	TN
E44	C. difficile toxin A/B	PCR, NOT_DETECTED		NOT_DETECTED	NOT_DETECTED	TN
E440	C. difficile toxin A/B	PCR, NOT_DETECTED		NOT_DETECTED	NOT_DETECTED	TN
E441	C. difficile toxin A/B	ANTIGEN, NOT_DETECTED; PCR, NOT_DETECTED, Neg		NOT_DETECTED	NOT_DETECTED	TN
E442	C. difficile toxin A/B	ANTIGEN, NOT_DETECTED; PCR, NOT_DETECTED		NOT_DETECTED	NOT_DETECTED	TN
E443	C. difficile toxin A/B	PCR, NOT_DETECTED		NOT_DETECTED	NOT_DETECTED	TN
E444	C. difficile toxin A/B	PCR, NOT_DETECTED		NOT_DETECTED	NOT_DETECTED	TN
E445	C. difficile toxin A/B	PCR, NOT_DETECTED		NOT_DETECTED	NOT_DETECTED	TN
E447	C. difficile toxin A/B	PCR, NOT_DETECTED		NOT_DETECTED	NOT_DETECTED	TN
E448	C. difficile toxin A/B	PCR, NOT_DETECTED		NOT_DETECTED	NOT_DETECTED	TN
E449	C. difficile toxin A/B	Microba, PCR, NOT_DETECTED		NOT_DETECTED	NOT_DETECTED	TN
E45	C. difficile toxin A/B	PCR, NOT_DETECTED		NOT_DETECTED	NOT_DETECTED	TN
E450	C. difficile toxin A/B	PCR, NOT_DETECTED		NOT_DETECTED	NOT_DETECTED	TN
E451	C. difficile toxin A/B	PCR, NOT_DETECTED		NOT_DETECTED	NOT_DETECTED	TN
E452	C. difficile toxin A/B	PCR, NOT_DETECTED		NOT_DETECTED	NOT_DETECTED	TN
E453	C. difficile toxin A/B	PCR, NOT_DETECTED		NOT_DETECTED	NOT_DETECTED	TN
E454	C. difficile toxin A/B	PCR, NOT_DETECTED		NOT_DETECTED	NOT_DETECTED	TN
E455	C. difficile toxin A/B	PCR, NOT_DETECTED		NOT_DETECTED	NOT_DETECTED	TN
E456	C. difficile toxin A/B	PCR, NOT_DETECTED		NOT_DETECTED	NOT_DETECTED	TN
E457	C. difficile toxin A/B	PCR, NOT_DETECTED		NOT_DETECTED	NOT_DETECTED	TN
E458	C. difficile toxin A/B	PCR, NOT_DETECTED		NOT_DETECTED	NOT_DETECTED	TN
E459	C. difficile toxin A/B	PCR, NOT_DETECTED		NOT_DETECTED	NOT_DETECTED	TN
E46	C. difficile toxin A/B	PCR, NOT_DETECTED		NOT_DETECTED	NOT_DETECTED	TN
E460	C. difficile toxin A/B	PCR, NOT_DETECTED		NOT_DETECTED	NOT_DETECTED	TN
E461	C. difficile toxin A/B	PCR, NOT_DETECTED		NOT_DETECTED	NOT_DETECTED	TN
E462	C. difficile toxin A/B	PCR, NOT_DETECTED		NOT_DETECTED	NOT_DETECTED	TN
E463	C. difficile toxin A/B	Microba, PCR, NOT_DETECTED		NOT_DETECTED	NOT_DETECTED	TN
E464	C. difficile toxin A/B	PCR, NOT_DETECTED		NOT_DETECTED	NOT_DETECTED	TN
E465	C. difficile toxin A/B	ANTIGEN, NOT_DETECTED, N; PCR, DETECTED, 32	DETECTED, 30.48	DETECTED	NOT_DETECTED	FN
E466	C. difficile toxin A/B	PCR, NOT_DETECTED		NOT_DETECTED	NOT_DETECTED	TN
E467	C. difficile toxin A/B	PCR, NOT_DETECTED		NOT_DETECTED	NOT_DETECTED	TN
E468	C. difficile toxin A/B	PCR, NOT_DETECTED		NOT_DETECTED	NOT_DETECTED	TN
E469	C. difficile toxin A/B	PCR, NOT_DETECTED		NOT_DETECTED	NOT_DETECTED	TN
E47	C. difficile toxin A/B	PCR, NOT_DETECTED		NOT_DETECTED	NOT_DETECTED	TN
E470	C. difficile toxin A/B	PCR, NOT_DETECTED		NOT_DETECTED	NOT_DETECTED	TN
E471	C. difficile toxin A/B	PCR, NOT_DETECTED		NOT_DETECTED	NOT_DETECTED	TN
E472	C. difficile toxin A/B	PCR, NOT_DETECTED		NOT_DETECTED	NOT_DETECTED	TN
E473	C. difficile toxin A/B	ANTIGEN, DETECTED, P; PCR, DETECTED, 39.9		DETECTED	NOT_DETECTED	FN
E474	C. difficile toxin A/B	ANTIGEN, NOT_DETECTED; PCR, NOT_DETECTED, Neg		NOT_DETECTED	NOT_DETECTED	TN
E475	C. difficile toxin A/B	PCR, NOT_DETECTED		NOT_DETECTED	NOT_DETECTED	TN
E476	C. difficile toxin A/B	PCR, NOT_DETECTED		NOT_DETECTED	NOT_DETECTED	TN
E477	C. difficile toxin A/B	Microba, PCR, NOT_DETECTED		NOT_DETECTED	NOT_DETECTED	TN
E478	C. difficile toxin A/B	PCR, NOT_DETECTED		NOT_DETECTED	NOT_DETECTED	TN
E479	C. difficile toxin A/B	PCR, NOT_DETECTED		NOT_DETECTED	NOT_DETECTED	TN
E48	C. difficile toxin A/B	PCR, NOT_DETECTED		NOT_DETECTED	NOT_DETECTED	TN
E480	C. difficile toxin A/B	PCR, NOT_DETECTED		NOT_DETECTED	NOT_DETECTED	TN
E481	C. difficile toxin A/B	PCR, NOT_DETECTED		NOT_DETECTED	NOT_DETECTED	TN
E482	C. difficile toxin A/B	PCR, NOT_DETECTED		NOT_DETECTED	NOT_DETECTED	TN
E483	C. difficile toxin A/B	PCR, NOT_DETECTED		NOT_DETECTED	NOT_DETECTED	TN
E484	C. difficile toxin A/B	ANTIGEN, DETECTED, P; PCR, NOT_DETECTED	DETECTED, 24.68	DETECTED	DETECTED	TP
E485	C. difficile toxin A/B	PCR, NOT_DETECTED		NOT_DETECTED	NOT_DETECTED	TN
E486	C. difficile toxin A/B	PCR, NOT_DETECTED		NOT_DETECTED	NOT_DETECTED	TN
E487	C. difficile toxin A/B	PCR, NOT_DETECTED		NOT_DETECTED	NOT_DETECTED	TN
E488	C. difficile toxin A/B	PCR, NOT_DETECTED		NOT_DETECTED	NOT_DETECTED	TN
E489	C. difficile toxin A/B	PCR, NOT_DETECTED		NOT_DETECTED	NOT_DETECTED	TN
E49	C. difficile toxin A/B	PCR, NOT_DETECTED		NOT_DETECTED	NOT_DETECTED	TN
E490	C. difficile toxin A/B	PCR, NOT_DETECTED		NOT_DETECTED	NOT_DETECTED	TN
E491	C. difficile toxin A/B	PCR, NOT_DETECTED		NOT_DETECTED	NOT_DETECTED	TN
E492	C. difficile toxin A/B	PCR, NOT_DETECTED		NOT_DETECTED	NOT_DETECTED	TN
E493	C. difficile toxin A/B	Microba, PCR, NOT_DETECTED		NOT_DETECTED	NOT_DETECTED	TN
E494	C. difficile toxin A/B	ANTIGEN, NOT_DETECTED, N; PCR, DETECTED, 29.5	DETECTED, 29.75	DETECTED	NOT_DETECTED	FN
E495	C. difficile toxin A/B	Microba, PCR, NOT_DETECTED		NOT_DETECTED	NOT_DETECTED	TN
E496	C. difficile toxin A/B	PCR, NOT_DETECTED		NOT_DETECTED	NOT_DETECTED	TN
E497	C. difficile toxin A/B	ANTIGEN, NOT_DETECTED; PCR, NOT_DETECTED		NOT_DETECTED	NOT_DETECTED	TN
E498	C. difficile toxin A/B	ANTIGEN, DETECTED, P; PCR, DETECTED, 26.3		DETECTED	DETECTED	TP
E499	C. difficile toxin A/B	ANTIGEN, NOT_DETECTED, N; PCR, DETECTED, 30	DETECTED, 33.62	DETECTED	NOT_DETECTED	FN
E5	C. difficile toxin A/B	PCR, NOT_DETECTED		NOT_DETECTED	NOT_DETECTED	TN
E50	C. difficile toxin A/B	PCR, NOT_DETECTED		NOT_DETECTED	NOT_DETECTED	TN
E501	C. difficile toxin A/B	PCR, NOT_DETECTED		NOT_DETECTED	NOT_DETECTED	TN
E502	C. difficile toxin A/B	ANTIGEN, NOT_DETECTED, N; PCR, DETECTED, 30.7	DETECTED, 32.9	DETECTED	NOT_DETECTED	FN
E503	C. difficile toxin A/B	PCR, NOT_DETECTED		NOT_DETECTED	NOT_DETECTED	TN
E504	C. difficile toxin A/B	ANTIGEN, DETECTED, P; PCR, DETECTED, 34.8		DETECTED	NOT_DETECTED	FN
E505	C. difficile toxin A/B	PCR, NOT_DETECTED		NOT_DETECTED	NOT_DETECTED	TN
E506	C. difficile toxin A/B	PCR, NOT_DETECTED		NOT_DETECTED	NOT_DETECTED	TN
E507	C. difficile toxin A/B	PCR, NOT_DETECTED		NOT_DETECTED	NOT_DETECTED	TN
E508	C. difficile toxin A/B	PCR, NOT_DETECTED		NOT_DETECTED	NOT_DETECTED	TN
E509	C. difficile toxin A/B	ANTIGEN, NOT_DETECTED; PCR, NOT_DETECTED		NOT_DETECTED	NOT_DETECTED	TN
E51	C. difficile toxin A/B	PCR, NOT_DETECTED		NOT_DETECTED	NOT_DETECTED	TN
E510	C. difficile toxin A/B	PCR, NOT_DETECTED		NOT_DETECTED	NOT_DETECTED	TN
E52	C. difficile toxin A/B	PCR, NOT_DETECTED		NOT_DETECTED	NOT_DETECTED	TN
E53	C. difficile toxin A/B	PCR, NOT_DETECTED		NOT_DETECTED	NOT_DETECTED	TN
E54	C. difficile toxin A/B	PCR, NOT_DETECTED		NOT_DETECTED	NOT_DETECTED	TN
E55	C. difficile toxin A/B	ANTIGEN, NOT_DETECTED; PCR, NOT_DETECTED		NOT_DETECTED	NOT_DETECTED	TN
E56	C. difficile toxin A/B	PCR, NOT_DETECTED		NOT_DETECTED	NOT_DETECTED	TN
E57	C. difficile toxin A/B	PCR, NOT_DETECTED		NOT_DETECTED	NOT_DETECTED	TN
E58	C. difficile toxin A/B	PCR, NOT_DETECTED		NOT_DETECTED	NOT_DETECTED	TN
E59	C. difficile toxin A/B	PCR, NOT_DETECTED		NOT_DETECTED	NOT_DETECTED	TN
E6	C. difficile toxin A/B	PCR, NOT_DETECTED		NOT_DETECTED	NOT_DETECTED	TN
E60	C. difficile toxin A/B	PCR, NOT_DETECTED		NOT_DETECTED	NOT_DETECTED	TN
E61	C. difficile toxin A/B	ANTIGEN, NOT_DETECTED; PCR, NOT_DETECTED		NOT_DETECTED	NOT_DETECTED	TN
E62	C. difficile toxin A/B	PCR, NOT_DETECTED		NOT_DETECTED	NOT_DETECTED	TN
E64	C. difficile toxin A/B	PCR, NOT_DETECTED		NOT_DETECTED	NOT_DETECTED	TN
E65	C. difficile toxin A/B	PCR, NOT_DETECTED		NOT_DETECTED	NOT_DETECTED	TN
E66	C. difficile toxin A/B	PCR, NOT_DETECTED	DETECTED, 31.1; DETECTED, 31.22	DETECTED	DETECTED	TP
E67	C. difficile toxin A/B	ANTIGEN, NOT_DETECTED; PCR, NOT_DETECTED		NOT_DETECTED	NOT_DETECTED	TN
E68	C. difficile toxin A/B	PCR, NOT_DETECTED		NOT_DETECTED	NOT_DETECTED	TN
E69	C. difficile toxin A/B	PCR, NOT_DETECTED		NOT_DETECTED	NOT_DETECTED	TN
E7	C. difficile toxin A/B	PCR, NOT_DETECTED		NOT_DETECTED	NOT_DETECTED	TN
E70	C. difficile toxin A/B	PCR, NOT_DETECTED		NOT_DETECTED	NOT_DETECTED	TN
E71	C. difficile toxin A/B	PCR, NOT_DETECTED		NOT_DETECTED	NOT_DETECTED	TN
E72	C. difficile toxin A/B	Microba, PCR, NOT_DETECTED		NOT_DETECTED	NOT_DETECTED	TN
E73	C. difficile toxin A/B	PCR, NOT_DETECTED		NOT_DETECTED	NOT_DETECTED	TN
E74	C. difficile toxin A/B	PCR, NOT_DETECTED		NOT_DETECTED	NOT_DETECTED	TN
E75	C. difficile toxin A/B	PCR, NOT_DETECTED		NOT_DETECTED	NOT_DETECTED	TN
E76	C. difficile toxin A/B	PCR, NOT_DETECTED		NOT_DETECTED	NOT_DETECTED	TN
E77	C. difficile toxin A/B	PCR, NOT_DETECTED		NOT_DETECTED	NOT_DETECTED	TN
E78	C. difficile toxin A/B	PCR, NOT_DETECTED		NOT_DETECTED	NOT_DETECTED	TN
E79	C. difficile toxin A/B	PCR, NOT_DETECTED	DETECTED, 23.87; DETECTED, 23.97	DETECTED	DETECTED	TP
E8	C. difficile toxin A/B	PCR, NOT_DETECTED		NOT_DETECTED	NOT_DETECTED	TN
E80	C. difficile toxin A/B	ANTIGEN, DETECTED, P; PCR, DETECTED, POS		DETECTED	DETECTED	TP
E81	C. difficile toxin A/B	PCR, NOT_DETECTED		NOT_DETECTED	NOT_DETECTED	TN
E82	C. difficile toxin A/B	PCR, NOT_DETECTED		NOT_DETECTED	NOT_DETECTED	TN
E83	C. difficile toxin A/B	Microba, PCR, NOT_DETECTED		NOT_DETECTED	NOT_DETECTED	TN
E84	C. difficile toxin A/B	PCR, NOT_DETECTED		NOT_DETECTED	NOT_DETECTED	TN
E85	C. difficile toxin A/B	ANTIGEN, DETECTED, P		DETECTED	DETECTED	TP
E86	C. difficile toxin A/B	ANTIGEN, DETECTED, P; PCR, DETECTED, 30.1		DETECTED	DETECTED	TP
E87	C. difficile toxin A/B	PCR, NOT_DETECTED		NOT_DETECTED	NOT_DETECTED	TN
E88	C. difficile toxin A/B	PCR, NOT_DETECTED		NOT_DETECTED	NOT_DETECTED	TN
E89	C. difficile toxin A/B	PCR, NOT_DETECTED		NOT_DETECTED	NOT_DETECTED	TN
E9	C. difficile toxin A/B	PCR, NOT_DETECTED		NOT_DETECTED	NOT_DETECTED	TN
E90	C. difficile toxin A/B	PCR, NOT_DETECTED		NOT_DETECTED	NOT_DETECTED	TN
E91	C. difficile toxin A/B	ANTIGEN, DETECTED, P; PCR, DETECTED, 26.3		DETECTED	DETECTED	TP
E92	C. difficile toxin A/B	PCR, NOT_DETECTED		NOT_DETECTED	NOT_DETECTED	TN
E93	C. difficile toxin A/B	PCR, NOT_DETECTED		NOT_DETECTED	NOT_DETECTED	TN
E94	C. difficile toxin A/B	PCR, NOT_DETECTED		NOT_DETECTED	NOT_DETECTED	TN
E95	C. difficile toxin A/B	PCR, NOT_DETECTED		NOT_DETECTED	NOT_DETECTED	TN
E96	C. difficile toxin A/B	ANTIGEN, NOT_DETECTED, N	DETECTED, 30.33; DETECTED, 29.48	DETECTED	DETECTED	TP
E97	C. difficile toxin A/B	PCR, NOT_DETECTED		NOT_DETECTED	NOT_DETECTED	TN
E98	C. difficile toxin A/B	ANTIGEN, NOT_DETECTED; PCR, NOT_DETECTED		NOT_DETECTED	NOT_DETECTED	TN
E99	C. difficile toxin A/B	PCR, NOT_DETECTED		NOT_DETECTED	NOT_DETECTED	TN
E1	Campylobacter spp.	PCR, NOT_DETECTED; MCS, NOT_DETECTED		NOT_DETECTED	NOT_DETECTED	TN
E10	Campylobacter spp.	PCR, NOT_DETECTED; MCS, NOT_DETECTED		NOT_DETECTED	NOT_DETECTED	TN
E100	Campylobacter spp.	PCR, NOT_DETECTED; MCS, NOT_DETECTED		NOT_DETECTED	NOT_DETECTED	TN
E101	Campylobacter spp.	PCR, NOT_DETECTED; MCS, NOT_DETECTED		NOT_DETECTED	NOT_DETECTED	TN
E102	Campylobacter spp.	PCR, NOT_DETECTED; MCS, NOT_DETECTED		NOT_DETECTED	NOT_DETECTED	TN
E103	Campylobacter spp.	PCR, NOT_DETECTED; MCS, NOT_DETECTED		NOT_DETECTED	NOT_DETECTED	TN
E104	Campylobacter spp.	PCR, NOT_DETECTED; MCS, NOT_DETECTED		NOT_DETECTED	NOT_DETECTED	TN
E105	Campylobacter spp.	PCR, NOT_DETECTED; MCS, NOT_DETECTED		NOT_DETECTED	NOT_DETECTED	TN
E106	Campylobacter spp.	PCR, NOT_DETECTED; MCS, NOT_DETECTED		NOT_DETECTED	NOT_DETECTED	TN
E108	Campylobacter spp.	PCR, NOT_DETECTED; MCS, NOT_DETECTED		NOT_DETECTED	NOT_DETECTED	TN
E109	Campylobacter spp.	PCR, NOT_DETECTED; MCS, NOT_DETECTED		NOT_DETECTED	NOT_DETECTED	TN
E11	Campylobacter spp.	PCR, NOT_DETECTED; MCS, NOT_DETECTED		NOT_DETECTED	NOT_DETECTED	TN
E110	Campylobacter spp.	PCR, NOT_DETECTED; MCS, NOT_DETECTED		NOT_DETECTED	NOT_DETECTED	TN
E111	Campylobacter spp.	PCR, NOT_DETECTED; MCS, NOT_DETECTED		NOT_DETECTED	NOT_DETECTED	TN
E112	Campylobacter spp.	PCR, DETECTED, 38.67; MCS, NOT_DETECTED	NOT_DETECTED	NOT_DETECTED	NOT_DETECTED	TN
E113	Campylobacter spp.	PCR, NOT_DETECTED; MCS, NOT_DETECTED		NOT_DETECTED	NOT_DETECTED	TN
E114	Campylobacter spp.	PCR, NOT_DETECTED; MCS, NOT_DETECTED		NOT_DETECTED	NOT_DETECTED	TN
E115	Campylobacter spp.	PCR, NOT_DETECTED; MCS, NOT_DETECTED		NOT_DETECTED	NOT_DETECTED	TN
E116	Campylobacter spp.	PCR, NOT_DETECTED; MCS, NOT_DETECTED		NOT_DETECTED	NOT_DETECTED	TN
E117	Campylobacter spp.	PCR, NOT_DETECTED; MCS, NOT_DETECTED		NOT_DETECTED	NOT_DETECTED	TN
E118	Campylobacter spp.	PCR, NOT_DETECTED; MCS, NOT_DETECTED		NOT_DETECTED	NOT_DETECTED	TN
E119	Campylobacter spp.	PCR, NOT_DETECTED; MCS, NOT_DETECTED		NOT_DETECTED	NOT_DETECTED	TN
E12	Campylobacter spp.	PCR, NOT_DETECTED; MCS, NOT_DETECTED		NOT_DETECTED	NOT_DETECTED	TN
E120	Campylobacter spp.	PCR, NOT_DETECTED; MCS, NOT_DETECTED		NOT_DETECTED	NOT_DETECTED	TN
E121	Campylobacter spp.	PCR, NOT_DETECTED; MCS, NOT_DETECTED		NOT_DETECTED	NOT_DETECTED	TN
E122	Campylobacter spp.	Microba, PCR, NOT_DETECTED		NOT_DETECTED	NOT_DETECTED	TN
E123	Campylobacter spp.	PCR, NOT_DETECTED; MCS, NOT_DETECTED		NOT_DETECTED	NOT_DETECTED	TN
E124	Campylobacter spp.	PCR, NOT_DETECTED; MCS, NOT_DETECTED		NOT_DETECTED	NOT_DETECTED	TN
E125	Campylobacter spp.	PCR, NOT_DETECTED; MCS, NOT_DETECTED		NOT_DETECTED	NOT_DETECTED	TN
E126	Campylobacter spp.	PCR, NOT_DETECTED; MCS, NOT_DETECTED		NOT_DETECTED	NOT_DETECTED	TN
E127	Campylobacter spp.	PCR, NOT_DETECTED; MCS, NOT_DETECTED		NOT_DETECTED	NOT_DETECTED	TN
E128	Campylobacter spp.	Microba, PCR, NOT_DETECTED		NOT_DETECTED	NOT_DETECTED	TN
E129	Campylobacter spp.	PCR, NOT_DETECTED; MCS, NOT_DETECTED		NOT_DETECTED	NOT_DETECTED	TN
E13	Campylobacter spp.	PCR, NOT_DETECTED; MCS, NOT_DETECTED		NOT_DETECTED	NOT_DETECTED	TN
E130	Campylobacter spp.	PCR, NOT_DETECTED; MCS, NOT_DETECTED		NOT_DETECTED	NOT_DETECTED	TN
E131	Campylobacter spp.	PCR, NOT_DETECTED; MCS, NOT_DETECTED		NOT_DETECTED	NOT_DETECTED	TN
E132	Campylobacter spp.	PCR, NOT_DETECTED; MCS, NOT_DETECTED		NOT_DETECTED	NOT_DETECTED	TN
E133	Campylobacter spp.	PCR, DETECTED, 23.67; MCS, DETECTED		DETECTED	DETECTED	TP
E134	Campylobacter spp.	PCR, NOT_DETECTED; MCS, NOT_DETECTED		NOT_DETECTED	NOT_DETECTED	TN
E135	Campylobacter spp.	PCR, NOT_DETECTED; MCS, NOT_DETECTED		NOT_DETECTED	NOT_DETECTED	TN
E136	Campylobacter spp.	PCR, NOT_DETECTED; MCS, NOT_DETECTED		NOT_DETECTED	NOT_DETECTED	TN
E137	Campylobacter spp.	PCR, NOT_DETECTED; MCS, NOT_DETECTED		NOT_DETECTED	NOT_DETECTED	TN
E138	Campylobacter spp.	PCR, NOT_DETECTED; MCS, NOT_DETECTED		NOT_DETECTED	NOT_DETECTED	TN
E139	Campylobacter spp.	PCR, NOT_DETECTED; MCS, NOT_DETECTED		NOT_DETECTED	NOT_DETECTED	TN
E14	Campylobacter spp.	PCR, NOT_DETECTED; MCS, NOT_DETECTED		NOT_DETECTED	NOT_DETECTED	TN
E140	Campylobacter spp.	PCR, NOT_DETECTED; MCS, NOT_DETECTED		NOT_DETECTED	NOT_DETECTED	TN
E141	Campylobacter spp.	Microba, PCR, NOT_DETECTED		NOT_DETECTED	NOT_DETECTED	TN
E142	Campylobacter spp.	PCR, NOT_DETECTED; MCS, NOT_DETECTED		NOT_DETECTED	NOT_DETECTED	TN
E143	Campylobacter spp.	PCR, NOT_DETECTED; MCS, NOT_DETECTED		NOT_DETECTED	NOT_DETECTED	TN
E144	Campylobacter spp.	PCR, NOT_DETECTED; MCS, NOT_DETECTED		NOT_DETECTED	NOT_DETECTED	TN
E145	Campylobacter spp.	PCR, NOT_DETECTED; MCS, NOT_DETECTED		NOT_DETECTED	NOT_DETECTED	TN
E146	Campylobacter spp.	PCR, NOT_DETECTED; MCS, NOT_DETECTED		NOT_DETECTED	NOT_DETECTED	TN
E147	Campylobacter spp.	PCR, NOT_DETECTED; MCS, NOT_DETECTED		NOT_DETECTED	NOT_DETECTED	TN
E148	Campylobacter spp.	PCR, NOT_DETECTED		NOT_DETECTED	NOT_DETECTED	TN
E149	Campylobacter spp.	PCR, NOT_DETECTED; MCS, NOT_DETECTED		NOT_DETECTED	NOT_DETECTED	TN
E150	Campylobacter spp.	PCR, NOT_DETECTED; MCS, NOT_DETECTED		NOT_DETECTED	NOT_DETECTED	TN
E151	Campylobacter spp.	PCR, NOT_DETECTED; MCS, NOT_DETECTED		NOT_DETECTED	NOT_DETECTED	TN
E152	Campylobacter spp.	PCR, NOT_DETECTED; MCS, NOT_DETECTED		NOT_DETECTED	NOT_DETECTED	TN
E153	Campylobacter spp.	PCR, NOT_DETECTED; MCS, NOT_DETECTED		NOT_DETECTED	NOT_DETECTED	TN
E154	Campylobacter spp.	PCR, NOT_DETECTED; MCS, NOT_DETECTED		NOT_DETECTED	NOT_DETECTED	TN
E155	Campylobacter spp.	PCR, NOT_DETECTED; MCS, NOT_DETECTED		NOT_DETECTED	NOT_DETECTED	TN
E157	Campylobacter spp.	PCR, NOT_DETECTED; MCS, NOT_DETECTED		NOT_DETECTED	NOT_DETECTED	TN
E158	Campylobacter spp.	PCR, NOT_DETECTED; MCS, NOT_DETECTED		NOT_DETECTED	NOT_DETECTED	TN
E159	Campylobacter spp.	PCR, NOT_DETECTED; MCS, NOT_DETECTED		NOT_DETECTED	NOT_DETECTED	TN
E16	Campylobacter spp.	PCR, NOT_DETECTED; MCS, NOT_DETECTED		NOT_DETECTED	NOT_DETECTED	TN
E160	Campylobacter spp.	PCR, NOT_DETECTED; MCS, NOT_DETECTED		NOT_DETECTED	NOT_DETECTED	TN
E161	Campylobacter spp.	PCR, NOT_DETECTED; MCS, NOT_DETECTED		NOT_DETECTED	NOT_DETECTED	TN
E162	Campylobacter spp.	PCR, NOT_DETECTED; MCS, NOT_DETECTED		NOT_DETECTED	NOT_DETECTED	TN
E163	Campylobacter spp.	PCR, NOT_DETECTED; MCS, NOT_DETECTED		NOT_DETECTED	NOT_DETECTED	TN
E164	Campylobacter spp.	PCR, NOT_DETECTED; MCS, NOT_DETECTED		NOT_DETECTED	NOT_DETECTED	TN
E165	Campylobacter spp.	PCR, NOT_DETECTED; MCS, NOT_DETECTED		NOT_DETECTED	NOT_DETECTED	TN
E166	Campylobacter spp.	PCR, NOT_DETECTED; MCS, NOT_DETECTED		NOT_DETECTED	NOT_DETECTED	TN
E167	Campylobacter spp.	PCR, NOT_DETECTED; MCS, NOT_DETECTED		NOT_DETECTED	NOT_DETECTED	TN
E168	Campylobacter spp.	PCR, NOT_DETECTED; MCS, NOT_DETECTED		NOT_DETECTED	NOT_DETECTED	TN
E169	Campylobacter spp.	PCR, NOT_DETECTED; MCS, NOT_DETECTED		NOT_DETECTED	NOT_DETECTED	TN
E170	Campylobacter spp.	PCR, NOT_DETECTED; MCS, NOT_DETECTED		NOT_DETECTED	NOT_DETECTED	TN
E171	Campylobacter spp.	PCR, NOT_DETECTED; MCS, NOT_DETECTED		NOT_DETECTED	NOT_DETECTED	TN
E172	Campylobacter spp.	Microba, PCR, NOT_DETECTED		NOT_DETECTED	NOT_DETECTED	TN
E173	Campylobacter spp.	PCR, NOT_DETECTED; MCS, NOT_DETECTED		NOT_DETECTED	NOT_DETECTED	TN
E174	Campylobacter spp.	PCR, NOT_DETECTED; MCS, NOT_DETECTED		NOT_DETECTED	NOT_DETECTED	TN
E175	Campylobacter spp.	PCR, NOT_DETECTED; MCS, NOT_DETECTED		NOT_DETECTED	NOT_DETECTED	TN
E176	Campylobacter spp.	PCR, NOT_DETECTED; MCS, NOT_DETECTED		NOT_DETECTED	NOT_DETECTED	TN
E177	Campylobacter spp.	PCR, NOT_DETECTED; MCS, NOT_DETECTED		NOT_DETECTED	NOT_DETECTED	TN
E178	Campylobacter spp.	PCR, NOT_DETECTED; MCS, NOT_DETECTED		NOT_DETECTED	NOT_DETECTED	TN
E179	Campylobacter spp.	PCR, NOT_DETECTED; MCS, NOT_DETECTED		NOT_DETECTED	NOT_DETECTED	TN
E18	Campylobacter spp.	PCR, NOT_DETECTED; MCS, NOT_DETECTED		NOT_DETECTED	NOT_DETECTED	TN
E180	Campylobacter spp.	PCR, NOT_DETECTED; MCS, NOT_DETECTED		NOT_DETECTED	NOT_DETECTED	TN
E181	Campylobacter spp.	PCR, NOT_DETECTED; MCS, NOT_DETECTED		NOT_DETECTED	NOT_DETECTED	TN
E182	Campylobacter spp.	PCR, NOT_DETECTED; MCS, NOT_DETECTED		NOT_DETECTED	NOT_DETECTED	TN
E183	Campylobacter spp.	PCR, NOT_DETECTED; MCS, NOT_DETECTED		NOT_DETECTED	NOT_DETECTED	TN
E184	Campylobacter spp.	PCR, NOT_DETECTED; MCS, NOT_DETECTED		NOT_DETECTED	NOT_DETECTED	TN
E185	Campylobacter spp.	PCR, NOT_DETECTED; MCS, NOT_DETECTED		NOT_DETECTED	NOT_DETECTED	TN
E186	Campylobacter spp.	PCR, NOT_DETECTED; MCS, NOT_DETECTED		NOT_DETECTED	NOT_DETECTED	TN
E187	Campylobacter spp.	PCR, DETECTED, 22.69; MCS, DETECTED		DETECTED	DETECTED	TP
E188	Campylobacter spp.	PCR, NOT_DETECTED; MCS, NOT_DETECTED		NOT_DETECTED	NOT_DETECTED	TN
E189	Campylobacter spp.	PCR, NOT_DETECTED; MCS, NOT_DETECTED		NOT_DETECTED	NOT_DETECTED	TN
E19	Campylobacter spp.	PCR, NOT_DETECTED; MCS, NOT_DETECTED		NOT_DETECTED	NOT_DETECTED	TN
E190	Campylobacter spp.	PCR, NOT_DETECTED; MCS, NOT_DETECTED		NOT_DETECTED	NOT_DETECTED	TN
E191	Campylobacter spp.	PCR, NOT_DETECTED; MCS, NOT_DETECTED		NOT_DETECTED	NOT_DETECTED	TN
E192	Campylobacter spp.	PCR, NOT_DETECTED; MCS, NOT_DETECTED		NOT_DETECTED	NOT_DETECTED	TN
E193	Campylobacter spp.	PCR, NOT_DETECTED; MCS, NOT_DETECTED		NOT_DETECTED	NOT_DETECTED	TN
E194	Campylobacter spp.	PCR, NOT_DETECTED; MCS, NOT_DETECTED		NOT_DETECTED	NOT_DETECTED	TN
E195	Campylobacter spp.	PCR, NOT_DETECTED; MCS, NOT_DETECTED		NOT_DETECTED	NOT_DETECTED	TN
E196	Campylobacter spp.	PCR, NOT_DETECTED; MCS, NOT_DETECTED		NOT_DETECTED	NOT_DETECTED	TN
E197	Campylobacter spp.	PCR, NOT_DETECTED; MCS, NOT_DETECTED		NOT_DETECTED	NOT_DETECTED	TN
E198	Campylobacter spp.	PCR, NOT_DETECTED; MCS, NOT_DETECTED		NOT_DETECTED	NOT_DETECTED	TN
E199	Campylobacter spp.	PCR, NOT_DETECTED; MCS, NOT_DETECTED		NOT_DETECTED	NOT_DETECTED	TN
E2	Campylobacter spp.	PCR, NOT_DETECTED		NOT_DETECTED	NOT_DETECTED	TN
E20	Campylobacter spp.	PCR, NOT_DETECTED; MCS, NOT_DETECTED		NOT_DETECTED	NOT_DETECTED	TN
E200	Campylobacter spp.	PCR, DETECTED, 23.2; MCS, DETECTED		DETECTED	DETECTED	TP
E201	Campylobacter spp.	PCR, NOT_DETECTED; MCS, NOT_DETECTED		NOT_DETECTED	NOT_DETECTED	TN
E202	Campylobacter spp.	PCR, NOT_DETECTED; MCS, NOT_DETECTED		NOT_DETECTED	NOT_DETECTED	TN
E203	Campylobacter spp.	PCR, NOT_DETECTED; MCS, NOT_DETECTED		NOT_DETECTED	NOT_DETECTED	TN
E204	Campylobacter spp.	PCR, NOT_DETECTED; MCS, NOT_DETECTED		NOT_DETECTED	NOT_DETECTED	TN
E205	Campylobacter spp.	PCR, DETECTED, 31.2; MCS, NOT_DETECTED	DETECTED, 35.71	DETECTED	DETECTED	TP
E206	Campylobacter spp.	Microba, PCR, NOT_DETECTED		NOT_DETECTED	NOT_DETECTED	TN
E207	Campylobacter spp.	PCR, DETECTED, 27.16; MCS, NOT_DETECTED	DETECTED, 31.12	DETECTED	DETECTED	TP
E208	Campylobacter spp.	PCR, NOT_DETECTED; MCS, NOT_DETECTED		NOT_DETECTED	NOT_DETECTED	TN
E209	Campylobacter spp.	PCR, NOT_DETECTED		NOT_DETECTED	NOT_DETECTED	TN
E210	Campylobacter spp.	PCR, NOT_DETECTED; MCS, NOT_DETECTED		NOT_DETECTED	NOT_DETECTED	TN
E211	Campylobacter spp.	PCR, DETECTED, 26.65; MCS, DETECTED		DETECTED	DETECTED	TP
E212	Campylobacter spp.	PCR, NOT_DETECTED; MCS, NOT_DETECTED		NOT_DETECTED	NOT_DETECTED	TN
E213	Campylobacter spp.	PCR, NOT_DETECTED; MCS, NOT_DETECTED		NOT_DETECTED	NOT_DETECTED	TN
E214	Campylobacter spp.	PCR, NOT_DETECTED; MCS, NOT_DETECTED		NOT_DETECTED	NOT_DETECTED	TN
E215	Campylobacter spp.	PCR, NOT_DETECTED; MCS, NOT_DETECTED		NOT_DETECTED	NOT_DETECTED	TN
E216	Campylobacter spp.	PCR, NOT_DETECTED; MCS, NOT_DETECTED		NOT_DETECTED	NOT_DETECTED	TN
E217	Campylobacter spp.	PCR, NOT_DETECTED; MCS, NOT_DETECTED		NOT_DETECTED	NOT_DETECTED	TN
E218	Campylobacter spp.	PCR, NOT_DETECTED; MCS, NOT_DETECTED		NOT_DETECTED	NOT_DETECTED	TN
E219	Campylobacter spp.	PCR, NOT_DETECTED; MCS, NOT_DETECTED		NOT_DETECTED	NOT_DETECTED	TN
E22	Campylobacter spp.	PCR, NOT_DETECTED; MCS, NOT_DETECTED		NOT_DETECTED	NOT_DETECTED	TN
E220	Campylobacter spp.	PCR, NOT_DETECTED; MCS, NOT_DETECTED		NOT_DETECTED	NOT_DETECTED	TN
E221	Campylobacter spp.	PCR, NOT_DETECTED; MCS, NOT_DETECTED		NOT_DETECTED	NOT_DETECTED	TN
E222	Campylobacter spp.	PCR, NOT_DETECTED; MCS, NOT_DETECTED		NOT_DETECTED	NOT_DETECTED	TN
E223	Campylobacter spp.	PCR, NOT_DETECTED; MCS, NOT_DETECTED		NOT_DETECTED	NOT_DETECTED	TN
E224	Campylobacter spp.	PCR, NOT_DETECTED; MCS, NOT_DETECTED		NOT_DETECTED	NOT_DETECTED	TN
E225	Campylobacter spp.	PCR, NOT_DETECTED; MCS, NOT_DETECTED		NOT_DETECTED	NOT_DETECTED	TN
E226	Campylobacter spp.	PCR, NOT_DETECTED		NOT_DETECTED	NOT_DETECTED	TN
E227	Campylobacter spp.	PCR, NOT_DETECTED; MCS, NOT_DETECTED		NOT_DETECTED	NOT_DETECTED	TN
E228	Campylobacter spp.	PCR, NOT_DETECTED; MCS, NOT_DETECTED		NOT_DETECTED	NOT_DETECTED	TN
E229	Campylobacter spp.	PCR, NOT_DETECTED; MCS, NOT_DETECTED		NOT_DETECTED	NOT_DETECTED	TN
E23	Campylobacter spp.	PCR, NOT_DETECTED; MCS, NOT_DETECTED		NOT_DETECTED	NOT_DETECTED	TN
E230	Campylobacter spp.	PCR, NOT_DETECTED; MCS, NOT_DETECTED		NOT_DETECTED	NOT_DETECTED	TN
E231	Campylobacter spp.	PCR, NOT_DETECTED; MCS, NOT_DETECTED		NOT_DETECTED	NOT_DETECTED	TN
E232	Campylobacter spp.	PCR, NOT_DETECTED; MCS, NOT_DETECTED		NOT_DETECTED	NOT_DETECTED	TN
E234	Campylobacter spp.	PCR, NOT_DETECTED; MCS, NOT_DETECTED		NOT_DETECTED	NOT_DETECTED	TN
E235	Campylobacter spp.	PCR, NOT_DETECTED; MCS, NOT_DETECTED		NOT_DETECTED	NOT_DETECTED	TN
E236	Campylobacter spp.	PCR, NOT_DETECTED; MCS, NOT_DETECTED		NOT_DETECTED	NOT_DETECTED	TN
E237	Campylobacter spp.	PCR, NOT_DETECTED; MCS, NOT_DETECTED		NOT_DETECTED	NOT_DETECTED	TN
E238	Campylobacter spp.	PCR, NOT_DETECTED; MCS, NOT_DETECTED		NOT_DETECTED	NOT_DETECTED	TN
E239	Campylobacter spp.	PCR, NOT_DETECTED; MCS, NOT_DETECTED		NOT_DETECTED	NOT_DETECTED	TN
E24	Campylobacter spp.	PCR, DETECTED, 26.45; MCS, DETECTED		DETECTED	DETECTED	TP
E240	Campylobacter spp.	PCR, NOT_DETECTED; MCS, NOT_DETECTED		NOT_DETECTED	NOT_DETECTED	TN
E241	Campylobacter spp.	PCR, NOT_DETECTED; MCS, NOT_DETECTED		NOT_DETECTED	NOT_DETECTED	TN
E242	Campylobacter spp.	PCR, NOT_DETECTED; MCS, NOT_DETECTED		NOT_DETECTED	NOT_DETECTED	TN
E243	Campylobacter spp.	PCR, DETECTED, 24.47; MCS, NOT_DETECTED	DETECTED, 28.55	DETECTED	DETECTED	TP
E244	Campylobacter spp.	PCR, NOT_DETECTED; MCS, NOT_DETECTED		NOT_DETECTED	NOT_DETECTED	TN
E245	Campylobacter spp.	PCR, NOT_DETECTED; MCS, NOT_DETECTED		NOT_DETECTED	NOT_DETECTED	TN
E246	Campylobacter spp.	PCR, NOT_DETECTED; MCS, NOT_DETECTED		NOT_DETECTED	NOT_DETECTED	TN
E247	Campylobacter spp.	PCR, DETECTED, 26.24; MCS, NOT_DETECTED	DETECTED, 21.25	DETECTED	DETECTED	TP
E248	Campylobacter spp.	PCR, NOT_DETECTED; MCS, NOT_DETECTED		NOT_DETECTED	NOT_DETECTED	TN
E249	Campylobacter spp.	PCR, NOT_DETECTED; MCS, NOT_DETECTED		NOT_DETECTED	NOT_DETECTED	TN
E25	Campylobacter spp.	PCR, NOT_DETECTED; MCS, NOT_DETECTED		NOT_DETECTED	NOT_DETECTED	TN
E250	Campylobacter spp.	PCR, NOT_DETECTED; MCS, NOT_DETECTED		NOT_DETECTED	NOT_DETECTED	TN
E251	Campylobacter spp.	PCR, NOT_DETECTED; MCS, NOT_DETECTED		NOT_DETECTED	NOT_DETECTED	TN
E252	Campylobacter spp.	PCR, NOT_DETECTED; MCS, NOT_DETECTED		NOT_DETECTED	NOT_DETECTED	TN
E253	Campylobacter spp.	PCR, NOT_DETECTED; MCS, NOT_DETECTED		NOT_DETECTED	NOT_DETECTED	TN
E254	Campylobacter spp.	PCR, NOT_DETECTED; MCS, NOT_DETECTED		NOT_DETECTED	NOT_DETECTED	TN
E255	Campylobacter spp.	PCR, NOT_DETECTED; MCS, NOT_DETECTED		NOT_DETECTED	NOT_DETECTED	TN
E256	Campylobacter spp.	PCR, NOT_DETECTED; MCS, NOT_DETECTED		NOT_DETECTED	NOT_DETECTED	TN
E257	Campylobacter spp.	PCR, NOT_DETECTED; MCS, NOT_DETECTED		NOT_DETECTED	NOT_DETECTED	TN
E258	Campylobacter spp.	PCR, NOT_DETECTED; MCS, NOT_DETECTED		NOT_DETECTED	NOT_DETECTED	TN
E259	Campylobacter spp.	PCR, NOT_DETECTED; MCS, NOT_DETECTED		NOT_DETECTED	NOT_DETECTED	TN
E26	Campylobacter spp.	PCR, NOT_DETECTED; MCS, NOT_DETECTED		NOT_DETECTED	NOT_DETECTED	TN
E260	Campylobacter spp.	PCR, NOT_DETECTED; MCS, NOT_DETECTED		NOT_DETECTED	NOT_DETECTED	TN
E261	Campylobacter spp.	PCR, DETECTED, 39.0; MCS, NOT_DETECTED	NOT_DETECTED	NOT_DETECTED	NOT_DETECTED	TN
E262	Campylobacter spp.	PCR, DETECTED, 24.19; MCS, DETECTED		DETECTED	DETECTED	TP
E263	Campylobacter spp.	PCR, NOT_DETECTED; MCS, NOT_DETECTED		NOT_DETECTED	NOT_DETECTED	TN
E264	Campylobacter spp.	PCR, NOT_DETECTED; MCS, NOT_DETECTED		NOT_DETECTED	NOT_DETECTED	TN
E265	Campylobacter spp.	PCR, NOT_DETECTED; MCS, NOT_DETECTED		NOT_DETECTED	NOT_DETECTED	TN
E266	Campylobacter spp.	PCR, NOT_DETECTED; MCS, NOT_DETECTED		NOT_DETECTED	NOT_DETECTED	TN
E267	Campylobacter spp.	PCR, NOT_DETECTED; MCS, NOT_DETECTED		NOT_DETECTED	NOT_DETECTED	TN
E268	Campylobacter spp.	PCR, NOT_DETECTED; MCS, NOT_DETECTED		NOT_DETECTED	NOT_DETECTED	TN
E269	Campylobacter spp.	PCR, NOT_DETECTED; MCS, NOT_DETECTED		NOT_DETECTED	NOT_DETECTED	TN
E27	Campylobacter spp.	PCR, DETECTED, 32.48; MCS, DETECTED		DETECTED	DETECTED	TP
E270	Campylobacter spp.	PCR, NOT_DETECTED; MCS, NOT_DETECTED		NOT_DETECTED	NOT_DETECTED	TN
E271	Campylobacter spp.	PCR, NOT_DETECTED; MCS, NOT_DETECTED		NOT_DETECTED	NOT_DETECTED	TN
E272	Campylobacter spp.	PCR, NOT_DETECTED; MCS, NOT_DETECTED		NOT_DETECTED	NOT_DETECTED	TN
E273	Campylobacter spp.	Microba, PCR, NOT_DETECTED		NOT_DETECTED	NOT_DETECTED	TN
E274	Campylobacter spp.	PCR, NOT_DETECTED; MCS, NOT_DETECTED		NOT_DETECTED	NOT_DETECTED	TN
E275	Campylobacter spp.	PCR, NOT_DETECTED; MCS, NOT_DETECTED		NOT_DETECTED	NOT_DETECTED	TN
E276	Campylobacter spp.	PCR, NOT_DETECTED; MCS, NOT_DETECTED		NOT_DETECTED	NOT_DETECTED	TN
E277	Campylobacter spp.	PCR, NOT_DETECTED		NOT_DETECTED	NOT_DETECTED	TN
E278	Campylobacter spp.	Microba, PCR, NOT_DETECTED		NOT_DETECTED	NOT_DETECTED	TN
E279	Campylobacter spp.	PCR, NOT_DETECTED; MCS, NOT_DETECTED		NOT_DETECTED	NOT_DETECTED	TN
E280	Campylobacter spp.	PCR, NOT_DETECTED; MCS, NOT_DETECTED		NOT_DETECTED	NOT_DETECTED	TN
E281	Campylobacter spp.	PCR, NOT_DETECTED; MCS, NOT_DETECTED		NOT_DETECTED	NOT_DETECTED	TN
E282	Campylobacter spp.	PCR, NOT_DETECTED; MCS, NOT_DETECTED		NOT_DETECTED	NOT_DETECTED	TN
E283	Campylobacter spp.	PCR, NOT_DETECTED; MCS, NOT_DETECTED		NOT_DETECTED	NOT_DETECTED	TN
E284	Campylobacter spp.	PCR, NOT_DETECTED; MCS, NOT_DETECTED		NOT_DETECTED	NOT_DETECTED	TN
E286	Campylobacter spp.	PCR, NOT_DETECTED; MCS, NOT_DETECTED		NOT_DETECTED	NOT_DETECTED	TN
E287	Campylobacter spp.	PCR, NOT_DETECTED; MCS, NOT_DETECTED		NOT_DETECTED	NOT_DETECTED	TN
E288	Campylobacter spp.	PCR, NOT_DETECTED; MCS, NOT_DETECTED		NOT_DETECTED	NOT_DETECTED	TN
E289	Campylobacter spp.	PCR, DETECTED, 24.98; MCS, NOT_DETECTED	DETECTED, 21.12	DETECTED	DETECTED	TP
E29	Campylobacter spp.	PCR, NOT_DETECTED; MCS, NOT_DETECTED		NOT_DETECTED	NOT_DETECTED	TN
E290	Campylobacter spp.	PCR, NOT_DETECTED; MCS, NOT_DETECTED		NOT_DETECTED	NOT_DETECTED	TN
E291	Campylobacter spp.	PCR, NOT_DETECTED; MCS, NOT_DETECTED		NOT_DETECTED	NOT_DETECTED	TN
E292	Campylobacter spp.	PCR, NOT_DETECTED; MCS, NOT_DETECTED		NOT_DETECTED	NOT_DETECTED	TN
E293	Campylobacter spp.	PCR, NOT_DETECTED; MCS, NOT_DETECTED		NOT_DETECTED	NOT_DETECTED	TN
E294	Campylobacter spp.	PCR, NOT_DETECTED; MCS, NOT_DETECTED		NOT_DETECTED	NOT_DETECTED	TN
E295	Campylobacter spp.	PCR, DETECTED, 28.17; MCS, DETECTED		DETECTED	DETECTED	TP
E296	Campylobacter spp.	PCR, DETECTED, 24.75; MCS, DETECTED		DETECTED	DETECTED	TP
E297	Campylobacter spp.	PCR, NOT_DETECTED		NOT_DETECTED	NOT_DETECTED	TN
E298	Campylobacter spp.	PCR, NOT_DETECTED; MCS, NOT_DETECTED		NOT_DETECTED	NOT_DETECTED	TN
E299	Campylobacter spp.	PCR, NOT_DETECTED; MCS, NOT_DETECTED		NOT_DETECTED	NOT_DETECTED	TN
E3	Campylobacter spp.	PCR, NOT_DETECTED; MCS, NOT_DETECTED		NOT_DETECTED	NOT_DETECTED	TN
E30	Campylobacter spp.	PCR, NOT_DETECTED; MCS, NOT_DETECTED		NOT_DETECTED	NOT_DETECTED	TN
E300	Campylobacter spp.	PCR, NOT_DETECTED; MCS, NOT_DETECTED		NOT_DETECTED	NOT_DETECTED	TN
E301	Campylobacter spp.	PCR, NOT_DETECTED; MCS, NOT_DETECTED		NOT_DETECTED	NOT_DETECTED	TN
E302	Campylobacter spp.	PCR, NOT_DETECTED; MCS, NOT_DETECTED		NOT_DETECTED	NOT_DETECTED	TN
E303	Campylobacter spp.	PCR, NOT_DETECTED; MCS, NOT_DETECTED		NOT_DETECTED	NOT_DETECTED	TN
E304	Campylobacter spp.	PCR, NOT_DETECTED; MCS, NOT_DETECTED		NOT_DETECTED	NOT_DETECTED	TN
E305	Campylobacter spp.	PCR, NOT_DETECTED; MCS, NOT_DETECTED		NOT_DETECTED	NOT_DETECTED	TN
E306	Campylobacter spp.	Microba, PCR, NOT_DETECTED		NOT_DETECTED	NOT_DETECTED	TN
E307	Campylobacter spp.	PCR, NOT_DETECTED; MCS, NOT_DETECTED		NOT_DETECTED	NOT_DETECTED	TN
E308	Campylobacter spp.	PCR, NOT_DETECTED; MCS, NOT_DETECTED		NOT_DETECTED	NOT_DETECTED	TN
E309	Campylobacter spp.	PCR, NOT_DETECTED; MCS, NOT_DETECTED		NOT_DETECTED	NOT_DETECTED	TN
E31	Campylobacter spp.	PCR, DETECTED, 23.97; MCS, DETECTED		DETECTED	DETECTED	TP
E310	Campylobacter spp.	PCR, NOT_DETECTED; MCS, NOT_DETECTED		NOT_DETECTED	NOT_DETECTED	TN
E311	Campylobacter spp.	PCR, NOT_DETECTED; MCS, NOT_DETECTED		NOT_DETECTED	NOT_DETECTED	TN
E312	Campylobacter spp.	PCR, NOT_DETECTED; MCS, NOT_DETECTED		NOT_DETECTED	NOT_DETECTED	TN
E313	Campylobacter spp.	PCR, NOT_DETECTED; MCS, NOT_DETECTED		NOT_DETECTED	NOT_DETECTED	TN
E314	Campylobacter spp.	PCR, NOT_DETECTED		NOT_DETECTED	NOT_DETECTED	TN
E315	Campylobacter spp.	PCR, DETECTED, 25.04; MCS, DETECTED		DETECTED	DETECTED	TP
E316	Campylobacter spp.	Microba, PCR, NOT_DETECTED		NOT_DETECTED	NOT_DETECTED	TN
E317	Campylobacter spp.	PCR, NOT_DETECTED; MCS, NOT_DETECTED		NOT_DETECTED	NOT_DETECTED	TN
E318	Campylobacter spp.	PCR, NOT_DETECTED; MCS, NOT_DETECTED		NOT_DETECTED	NOT_DETECTED	TN
E319	Campylobacter spp.	PCR, NOT_DETECTED; MCS, NOT_DETECTED		NOT_DETECTED	NOT_DETECTED	TN
E32	Campylobacter spp.	PCR, NOT_DETECTED; MCS, NOT_DETECTED		NOT_DETECTED	NOT_DETECTED	TN
E320	Campylobacter spp.	PCR, NOT_DETECTED; MCS, NOT_DETECTED		NOT_DETECTED	NOT_DETECTED	TN
E321	Campylobacter spp.	PCR, NOT_DETECTED; MCS, NOT_DETECTED		NOT_DETECTED	NOT_DETECTED	TN
E322	Campylobacter spp.	PCR, DETECTED, 32.09; MCS, DETECTED		DETECTED	DETECTED	TP
E323	Campylobacter spp.	PCR, NOT_DETECTED; MCS, NOT_DETECTED		NOT_DETECTED	NOT_DETECTED	TN
E324	Campylobacter spp.	PCR, DETECTED, 26.46; MCS, DETECTED		DETECTED	NOT_DETECTED	FN
E325	Campylobacter spp.	PCR, NOT_DETECTED; MCS, NOT_DETECTED		NOT_DETECTED	NOT_DETECTED	TN
E326	Campylobacter spp.	PCR, NOT_DETECTED; MCS, NOT_DETECTED		NOT_DETECTED	NOT_DETECTED	TN
E327	Campylobacter spp.	PCR, NOT_DETECTED; MCS, NOT_DETECTED		NOT_DETECTED	NOT_DETECTED	TN
E328	Campylobacter spp.	PCR, NOT_DETECTED; MCS, NOT_DETECTED		NOT_DETECTED	NOT_DETECTED	TN
E329	Campylobacter spp.	PCR, NOT_DETECTED; MCS, NOT_DETECTED		NOT_DETECTED	NOT_DETECTED	TN
E33	Campylobacter spp.	PCR, NOT_DETECTED; MCS, NOT_DETECTED		NOT_DETECTED	NOT_DETECTED	TN
E330	Campylobacter spp.	PCR, NOT_DETECTED; MCS, NOT_DETECTED		NOT_DETECTED	NOT_DETECTED	TN
E331	Campylobacter spp.	PCR, NOT_DETECTED; MCS, NOT_DETECTED		NOT_DETECTED	NOT_DETECTED	TN
E332	Campylobacter spp.	PCR, NOT_DETECTED; MCS, NOT_DETECTED		NOT_DETECTED	NOT_DETECTED	TN
E333	Campylobacter spp.	PCR, NOT_DETECTED; MCS, NOT_DETECTED		NOT_DETECTED	NOT_DETECTED	TN
E334	Campylobacter spp.	PCR, NOT_DETECTED; MCS, NOT_DETECTED		NOT_DETECTED	NOT_DETECTED	TN
E335	Campylobacter spp.	PCR, NOT_DETECTED; MCS, NOT_DETECTED		NOT_DETECTED	NOT_DETECTED	TN
E336	Campylobacter spp.	PCR, NOT_DETECTED; MCS, NOT_DETECTED		NOT_DETECTED	NOT_DETECTED	TN
E337	Campylobacter spp.	PCR, NOT_DETECTED; MCS, NOT_DETECTED		NOT_DETECTED	NOT_DETECTED	TN
E338	Campylobacter spp.	Microba, PCR, NOT_DETECTED		NOT_DETECTED	NOT_DETECTED	TN
E339	Campylobacter spp.	PCR, NOT_DETECTED; MCS, NOT_DETECTED		NOT_DETECTED	NOT_DETECTED	TN
E34	Campylobacter spp.	PCR, NOT_DETECTED; MCS, NOT_DETECTED		NOT_DETECTED	NOT_DETECTED	TN
E340	Campylobacter spp.	PCR, NOT_DETECTED; MCS, NOT_DETECTED		NOT_DETECTED	NOT_DETECTED	TN
E341	Campylobacter spp.	PCR, NOT_DETECTED; MCS, NOT_DETECTED		NOT_DETECTED	NOT_DETECTED	TN
E342	Campylobacter spp.	PCR, NOT_DETECTED; MCS, NOT_DETECTED		NOT_DETECTED	NOT_DETECTED	TN
E343	Campylobacter spp.	PCR, NOT_DETECTED; MCS, NOT_DETECTED		NOT_DETECTED	NOT_DETECTED	TN
E344	Campylobacter spp.	PCR, DETECTED, 34.27; MCS, NOT_DETECTED	DETECTED, 42.41	DETECTED	NOT_DETECTED	FN
E345	Campylobacter spp.	PCR, NOT_DETECTED; MCS, NOT_DETECTED		NOT_DETECTED	NOT_DETECTED	TN
E346	Campylobacter spp.	PCR, NOT_DETECTED; MCS, NOT_DETECTED		NOT_DETECTED	NOT_DETECTED	TN
E348	Campylobacter spp.	PCR, NOT_DETECTED; MCS, NOT_DETECTED		NOT_DETECTED	NOT_DETECTED	TN
E349	Campylobacter spp.	PCR, NOT_DETECTED; MCS, NOT_DETECTED		NOT_DETECTED	NOT_DETECTED	TN
E35	Campylobacter spp.	PCR, DETECTED, 21.75; MCS, DETECTED		DETECTED	DETECTED	TP
E350	Campylobacter spp.	PCR, NOT_DETECTED; MCS, NOT_DETECTED		NOT_DETECTED	NOT_DETECTED	TN
E351	Campylobacter spp.	PCR, NOT_DETECTED; MCS, NOT_DETECTED		NOT_DETECTED	NOT_DETECTED	TN
E352	Campylobacter spp.	PCR, NOT_DETECTED; MCS, NOT_DETECTED		NOT_DETECTED	NOT_DETECTED	TN
E353	Campylobacter spp.	PCR, NOT_DETECTED; MCS, NOT_DETECTED		NOT_DETECTED	NOT_DETECTED	TN
E354	Campylobacter spp.	PCR, NOT_DETECTED; MCS, NOT_DETECTED		NOT_DETECTED	NOT_DETECTED	TN
E355	Campylobacter spp.	PCR, NOT_DETECTED; MCS, NOT_DETECTED		NOT_DETECTED	NOT_DETECTED	TN
E356	Campylobacter spp.	PCR, NOT_DETECTED; MCS, NOT_DETECTED		NOT_DETECTED	NOT_DETECTED	TN
E357	Campylobacter spp.	PCR, NOT_DETECTED; MCS, NOT_DETECTED		NOT_DETECTED	NOT_DETECTED	TN
E358	Campylobacter spp.	PCR, NOT_DETECTED; MCS, NOT_DETECTED		NOT_DETECTED	NOT_DETECTED	TN
E359	Campylobacter spp.	PCR, NOT_DETECTED; MCS, NOT_DETECTED		NOT_DETECTED	NOT_DETECTED	TN
E36	Campylobacter spp.	PCR, NOT_DETECTED; MCS, NOT_DETECTED		NOT_DETECTED	NOT_DETECTED	TN
E360	Campylobacter spp.	Microba, PCR, NOT_DETECTED		NOT_DETECTED	NOT_DETECTED	TN
E361	Campylobacter spp.	PCR, NOT_DETECTED; MCS, NOT_DETECTED		NOT_DETECTED	NOT_DETECTED	TN
E362	Campylobacter spp.	PCR, NOT_DETECTED; MCS, NOT_DETECTED		NOT_DETECTED	NOT_DETECTED	TN
E363	Campylobacter spp.	PCR, NOT_DETECTED; MCS, NOT_DETECTED		NOT_DETECTED	NOT_DETECTED	TN
E364	Campylobacter spp.	PCR, NOT_DETECTED; MCS, NOT_DETECTED		NOT_DETECTED	NOT_DETECTED	TN
E365	Campylobacter spp.	PCR, DETECTED, 26.71; MCS, DETECTED		DETECTED	DETECTED	TP
E366	Campylobacter spp.	PCR, DETECTED, 30.76; MCS, DETECTED		DETECTED	DETECTED	TP
E367	Campylobacter spp.	PCR, NOT_DETECTED; MCS, NOT_DETECTED		NOT_DETECTED	NOT_DETECTED	TN
E368	Campylobacter spp.	PCR, NOT_DETECTED; MCS, NOT_DETECTED		NOT_DETECTED	NOT_DETECTED	TN
E369	Campylobacter spp.	PCR, NOT_DETECTED; MCS, NOT_DETECTED		NOT_DETECTED	NOT_DETECTED	TN
E37	Campylobacter spp.	PCR, NOT_DETECTED; MCS, NOT_DETECTED		NOT_DETECTED	NOT_DETECTED	TN
E370	Campylobacter spp.	PCR, NOT_DETECTED; MCS, NOT_DETECTED		NOT_DETECTED	NOT_DETECTED	TN
E371	Campylobacter spp.	PCR, NOT_DETECTED		NOT_DETECTED	NOT_DETECTED	TN
E372	Campylobacter spp.	PCR, NOT_DETECTED; MCS, NOT_DETECTED		NOT_DETECTED	NOT_DETECTED	TN
E373	Campylobacter spp.	PCR, DETECTED, 29.97; MCS, DETECTED		DETECTED	NOT_DETECTED	FN
E374	Campylobacter spp.	PCR, NOT_DETECTED; MCS, NOT_DETECTED		NOT_DETECTED	NOT_DETECTED	TN
E375	Campylobacter spp.	PCR, NOT_DETECTED; MCS, NOT_DETECTED		NOT_DETECTED	NOT_DETECTED	TN
E376	Campylobacter spp.	PCR, NOT_DETECTED; MCS, NOT_DETECTED		NOT_DETECTED	NOT_DETECTED	TN
E377	Campylobacter spp.	PCR, NOT_DETECTED; MCS, NOT_DETECTED		NOT_DETECTED	NOT_DETECTED	TN
E378	Campylobacter spp.	PCR, NOT_DETECTED; MCS, NOT_DETECTED		NOT_DETECTED	NOT_DETECTED	TN
E379	Campylobacter spp.	PCR, DETECTED, 26.98; MCS, DETECTED		DETECTED	DETECTED	TP
E38	Campylobacter spp.	PCR, DETECTED, 25.67; MCS, DETECTED		DETECTED	DETECTED	TP
E380	Campylobacter spp.	PCR, NOT_DETECTED; MCS, NOT_DETECTED		NOT_DETECTED	NOT_DETECTED	TN
E381	Campylobacter spp.	PCR, NOT_DETECTED; MCS, NOT_DETECTED		NOT_DETECTED	NOT_DETECTED	TN
E382	Campylobacter spp.	PCR, NOT_DETECTED; MCS, NOT_DETECTED		NOT_DETECTED	NOT_DETECTED	TN
E383	Campylobacter spp.	PCR, NOT_DETECTED; MCS, NOT_DETECTED		NOT_DETECTED	NOT_DETECTED	TN
E384	Campylobacter spp.	PCR, NOT_DETECTED; MCS, NOT_DETECTED		NOT_DETECTED	NOT_DETECTED	TN
E385	Campylobacter spp.	PCR, NOT_DETECTED; MCS, NOT_DETECTED		NOT_DETECTED	NOT_DETECTED	TN
E386	Campylobacter spp.	PCR, DETECTED, 32.75; MCS, NOT_DETECTED	DETECTED, 32.76	DETECTED	DETECTED	TP
E387	Campylobacter spp.	PCR, NOT_DETECTED; MCS, NOT_DETECTED		NOT_DETECTED	NOT_DETECTED	TN
E388	Campylobacter spp.	PCR, NOT_DETECTED; MCS, NOT_DETECTED		NOT_DETECTED	NOT_DETECTED	TN
E389	Campylobacter spp.	PCR, NOT_DETECTED; MCS, NOT_DETECTED		NOT_DETECTED	NOT_DETECTED	TN
E39	Campylobacter spp.	PCR, NOT_DETECTED; MCS, NOT_DETECTED		NOT_DETECTED	NOT_DETECTED	TN
E391	Campylobacter spp.	PCR, NOT_DETECTED; MCS, NOT_DETECTED		NOT_DETECTED	NOT_DETECTED	TN
E392	Campylobacter spp.	PCR, NOT_DETECTED; MCS, NOT_DETECTED		NOT_DETECTED	NOT_DETECTED	TN
E393	Campylobacter spp.	PCR, NOT_DETECTED; MCS, NOT_DETECTED		NOT_DETECTED	NOT_DETECTED	TN
E394	Campylobacter spp.	PCR, NOT_DETECTED; MCS, NOT_DETECTED		NOT_DETECTED	NOT_DETECTED	TN
E395	Campylobacter spp.	PCR, DETECTED, 34.19; MCS, DETECTED		DETECTED	DETECTED	TP
E396	Campylobacter spp.	PCR, NOT_DETECTED; MCS, NOT_DETECTED		NOT_DETECTED	NOT_DETECTED	TN
E397	Campylobacter spp.	PCR, NOT_DETECTED; MCS, NOT_DETECTED		NOT_DETECTED	NOT_DETECTED	TN
E398	Campylobacter spp.	PCR, NOT_DETECTED; MCS, NOT_DETECTED		NOT_DETECTED	NOT_DETECTED	TN
E399	Campylobacter spp.	PCR, NOT_DETECTED; MCS, NOT_DETECTED		NOT_DETECTED	NOT_DETECTED	TN
E4	Campylobacter spp.	PCR, NOT_DETECTED; MCS, NOT_DETECTED		NOT_DETECTED	NOT_DETECTED	TN
E40	Campylobacter spp.	PCR, NOT_DETECTED; MCS, NOT_DETECTED		NOT_DETECTED	NOT_DETECTED	TN
E400	Campylobacter spp.	PCR, DETECTED, 24.24; MCS, DETECTED		DETECTED	DETECTED	TP
E401	Campylobacter spp.	PCR, NOT_DETECTED; MCS, NOT_DETECTED		NOT_DETECTED	NOT_DETECTED	TN
E402	Campylobacter spp.	PCR, NOT_DETECTED; MCS, NOT_DETECTED		NOT_DETECTED	NOT_DETECTED	TN
E403	Campylobacter spp.	PCR, NOT_DETECTED; MCS, NOT_DETECTED		NOT_DETECTED	NOT_DETECTED	TN
E404	Campylobacter spp.	PCR, NOT_DETECTED; MCS, NOT_DETECTED		NOT_DETECTED	NOT_DETECTED	TN
E405	Campylobacter spp.	PCR, NOT_DETECTED; MCS, NOT_DETECTED		NOT_DETECTED	NOT_DETECTED	TN
E406	Campylobacter spp.	PCR, NOT_DETECTED; MCS, NOT_DETECTED		NOT_DETECTED	NOT_DETECTED	TN
E407	Campylobacter spp.	PCR, DETECTED, 26.94; MCS, DETECTED		DETECTED	DETECTED	TP
E408	Campylobacter spp.	PCR, NOT_DETECTED; MCS, NOT_DETECTED		NOT_DETECTED	NOT_DETECTED	TN
E409	Campylobacter spp.	PCR, NOT_DETECTED		NOT_DETECTED	NOT_DETECTED	TN
E41	Campylobacter spp.	PCR, NOT_DETECTED; MCS, NOT_DETECTED		NOT_DETECTED	NOT_DETECTED	TN
E410	Campylobacter spp.	PCR, NOT_DETECTED; MCS, NOT_DETECTED		NOT_DETECTED	NOT_DETECTED	TN
E411	Campylobacter spp.	PCR, NOT_DETECTED; MCS, NOT_DETECTED		NOT_DETECTED	NOT_DETECTED	TN
E412	Campylobacter spp.	PCR, NOT_DETECTED; MCS, NOT_DETECTED		NOT_DETECTED	NOT_DETECTED	TN
E413	Campylobacter spp.	PCR, NOT_DETECTED; MCS, NOT_DETECTED		NOT_DETECTED	NOT_DETECTED	TN
E414	Campylobacter spp.	PCR, NOT_DETECTED; MCS, NOT_DETECTED		NOT_DETECTED	NOT_DETECTED	TN
E415	Campylobacter spp.	PCR, NOT_DETECTED; MCS, NOT_DETECTED		NOT_DETECTED	NOT_DETECTED	TN
E416	Campylobacter spp.	PCR, NOT_DETECTED; MCS, NOT_DETECTED		NOT_DETECTED	NOT_DETECTED	TN
E417	Campylobacter spp.	PCR, NOT_DETECTED; MCS, NOT_DETECTED		NOT_DETECTED	NOT_DETECTED	TN
E418	Campylobacter spp.	PCR, NOT_DETECTED; MCS, NOT_DETECTED		NOT_DETECTED	NOT_DETECTED	TN
E419	Campylobacter spp.	PCR, NOT_DETECTED; MCS, NOT_DETECTED		NOT_DETECTED	NOT_DETECTED	TN
E42	Campylobacter spp.	PCR, NOT_DETECTED; MCS, NOT_DETECTED		NOT_DETECTED	NOT_DETECTED	TN
E420	Campylobacter spp.	PCR, NOT_DETECTED; MCS, NOT_DETECTED		NOT_DETECTED	NOT_DETECTED	TN
E421	Campylobacter spp.	PCR, NOT_DETECTED; MCS, NOT_DETECTED		NOT_DETECTED	NOT_DETECTED	TN
E422	Campylobacter spp.	PCR, NOT_DETECTED; MCS, NOT_DETECTED		NOT_DETECTED	NOT_DETECTED	TN
E423	Campylobacter spp.	PCR, NOT_DETECTED; MCS, NOT_DETECTED		NOT_DETECTED	NOT_DETECTED	TN
E424	Campylobacter spp.	PCR, NOT_DETECTED; MCS, NOT_DETECTED		NOT_DETECTED	NOT_DETECTED	TN
E425	Campylobacter spp.	PCR, NOT_DETECTED; MCS, NOT_DETECTED		NOT_DETECTED	NOT_DETECTED	TN
E426	Campylobacter spp.	PCR, NOT_DETECTED; MCS, NOT_DETECTED		NOT_DETECTED	NOT_DETECTED	TN
E427	Campylobacter spp.	PCR, NOT_DETECTED; MCS, NOT_DETECTED		NOT_DETECTED	NOT_DETECTED	TN
E428	Campylobacter spp.	PCR, DETECTED, 22.51; MCS, DETECTED		DETECTED	DETECTED	TP
E429	Campylobacter spp.	PCR, NOT_DETECTED; MCS, NOT_DETECTED		NOT_DETECTED	NOT_DETECTED	TN
E43	Campylobacter spp.	PCR, NOT_DETECTED; MCS, NOT_DETECTED		NOT_DETECTED	NOT_DETECTED	TN
E430	Campylobacter spp.	PCR, DETECTED, 25.33; MCS, DETECTED		DETECTED	DETECTED	TP
E431	Campylobacter spp.	PCR, NOT_DETECTED; MCS, NOT_DETECTED		NOT_DETECTED	NOT_DETECTED	TN
E432	Campylobacter spp.	PCR, NOT_DETECTED; MCS, NOT_DETECTED		NOT_DETECTED	NOT_DETECTED	TN
E433	Campylobacter spp.	PCR, NOT_DETECTED; MCS, NOT_DETECTED		NOT_DETECTED	NOT_DETECTED	TN
E434	Campylobacter spp.	PCR, NOT_DETECTED; MCS, NOT_DETECTED		NOT_DETECTED	NOT_DETECTED	TN
E435	Campylobacter spp.	PCR, NOT_DETECTED; MCS, NOT_DETECTED		NOT_DETECTED	NOT_DETECTED	TN
E436	Campylobacter spp.	PCR, NOT_DETECTED; MCS, NOT_DETECTED		NOT_DETECTED	NOT_DETECTED	TN
E437	Campylobacter spp.	PCR, NOT_DETECTED; MCS, NOT_DETECTED		NOT_DETECTED	NOT_DETECTED	TN
E438	Campylobacter spp.	PCR, NOT_DETECTED; MCS, NOT_DETECTED		NOT_DETECTED	NOT_DETECTED	TN
E439	Campylobacter spp.	PCR, NOT_DETECTED; MCS, NOT_DETECTED		NOT_DETECTED	NOT_DETECTED	TN
E44	Campylobacter spp.	PCR, NOT_DETECTED; MCS, NOT_DETECTED		NOT_DETECTED	NOT_DETECTED	TN
E440	Campylobacter spp.	PCR, NOT_DETECTED; MCS, NOT_DETECTED		NOT_DETECTED	NOT_DETECTED	TN
E441	Campylobacter spp.	PCR, NOT_DETECTED; MCS, NOT_DETECTED		NOT_DETECTED	NOT_DETECTED	TN
E442	Campylobacter spp.	PCR, NOT_DETECTED; MCS, NOT_DETECTED		NOT_DETECTED	NOT_DETECTED	TN
E443	Campylobacter spp.	PCR, NOT_DETECTED; MCS, NOT_DETECTED		NOT_DETECTED	NOT_DETECTED	TN
E444	Campylobacter spp.	PCR, NOT_DETECTED; MCS, NOT_DETECTED		NOT_DETECTED	NOT_DETECTED	TN
E445	Campylobacter spp.	PCR, NOT_DETECTED; MCS, NOT_DETECTED		NOT_DETECTED	NOT_DETECTED	TN
E447	Campylobacter spp.	PCR, NOT_DETECTED; MCS, NOT_DETECTED		NOT_DETECTED	NOT_DETECTED	TN
E448	Campylobacter spp.	PCR, NOT_DETECTED; MCS, NOT_DETECTED		NOT_DETECTED	NOT_DETECTED	TN
E449	Campylobacter spp.	PCR, NOT_DETECTED		NOT_DETECTED	NOT_DETECTED	TN
E45	Campylobacter spp.	PCR, NOT_DETECTED; MCS, NOT_DETECTED		NOT_DETECTED	NOT_DETECTED	TN
E450	Campylobacter spp.	PCR, DETECTED, 28.55; MCS, DETECTED		DETECTED	DETECTED	TP
E451	Campylobacter spp.	PCR, NOT_DETECTED; MCS, NOT_DETECTED		NOT_DETECTED	NOT_DETECTED	TN
E452	Campylobacter spp.	PCR, NOT_DETECTED; MCS, NOT_DETECTED		NOT_DETECTED	NOT_DETECTED	TN
E453	Campylobacter spp.	PCR, DETECTED, 26.79; MCS, DETECTED		DETECTED	DETECTED	TP
E454	Campylobacter spp.	PCR, NOT_DETECTED; MCS, NOT_DETECTED		NOT_DETECTED	NOT_DETECTED	TN
E455	Campylobacter spp.	PCR, NOT_DETECTED; MCS, NOT_DETECTED		NOT_DETECTED	DETECTED	FP
E456	Campylobacter spp.	PCR, NOT_DETECTED; MCS, NOT_DETECTED		NOT_DETECTED	NOT_DETECTED	TN
E457	Campylobacter spp.	PCR, NOT_DETECTED; MCS, NOT_DETECTED		NOT_DETECTED	NOT_DETECTED	TN
E458	Campylobacter spp.	PCR, NOT_DETECTED; MCS, NOT_DETECTED		NOT_DETECTED	NOT_DETECTED	TN
E459	Campylobacter spp.	PCR, NOT_DETECTED; MCS, NOT_DETECTED		NOT_DETECTED	NOT_DETECTED	TN
E46	Campylobacter spp.	PCR, DETECTED, 21.78; MCS, DETECTED		DETECTED	DETECTED	TP
E460	Campylobacter spp.	PCR, NOT_DETECTED; MCS, NOT_DETECTED		NOT_DETECTED	NOT_DETECTED	TN
E461	Campylobacter spp.	PCR, NOT_DETECTED; MCS, NOT_DETECTED		NOT_DETECTED	NOT_DETECTED	TN
E462	Campylobacter spp.	PCR, NOT_DETECTED; MCS, NOT_DETECTED		NOT_DETECTED	NOT_DETECTED	TN
E463	Campylobacter spp.	PCR, NOT_DETECTED		NOT_DETECTED	NOT_DETECTED	TN
E464	Campylobacter spp.	PCR, DETECTED, 31.52; MCS, DETECTED		DETECTED	DETECTED	TP
E465	Campylobacter spp.	PCR, NOT_DETECTED; MCS, NOT_DETECTED		NOT_DETECTED	NOT_DETECTED	TN
E466	Campylobacter spp.	PCR, NOT_DETECTED; MCS, NOT_DETECTED		NOT_DETECTED	NOT_DETECTED	TN
E467	Campylobacter spp.	PCR, NOT_DETECTED; MCS, NOT_DETECTED		NOT_DETECTED	NOT_DETECTED	TN
E468	Campylobacter spp.	PCR, NOT_DETECTED; MCS, NOT_DETECTED		NOT_DETECTED	NOT_DETECTED	TN
E469	Campylobacter spp.	PCR, NOT_DETECTED; MCS, NOT_DETECTED		NOT_DETECTED	NOT_DETECTED	TN
E47	Campylobacter spp.	PCR, NOT_DETECTED; MCS, NOT_DETECTED		NOT_DETECTED	NOT_DETECTED	TN
E470	Campylobacter spp.	PCR, NOT_DETECTED; MCS, NOT_DETECTED		NOT_DETECTED	NOT_DETECTED	TN
E471	Campylobacter spp.	PCR, NOT_DETECTED; MCS, NOT_DETECTED		NOT_DETECTED	NOT_DETECTED	TN
E472	Campylobacter spp.	PCR, NOT_DETECTED; MCS, NOT_DETECTED		NOT_DETECTED	NOT_DETECTED	TN
E473	Campylobacter spp.	PCR, NOT_DETECTED; MCS, NOT_DETECTED		NOT_DETECTED	NOT_DETECTED	TN
E474	Campylobacter spp.	PCR, NOT_DETECTED; MCS, NOT_DETECTED		NOT_DETECTED	NOT_DETECTED	TN
E475	Campylobacter spp.	PCR, NOT_DETECTED; MCS, NOT_DETECTED		NOT_DETECTED	NOT_DETECTED	TN
E476	Campylobacter spp.	PCR, NOT_DETECTED; MCS, NOT_DETECTED		NOT_DETECTED	NOT_DETECTED	TN
E477	Campylobacter spp.	PCR, NOT_DETECTED		NOT_DETECTED	NOT_DETECTED	TN
E478	Campylobacter spp.	PCR, NOT_DETECTED; MCS, NOT_DETECTED		NOT_DETECTED	NOT_DETECTED	TN
E479	Campylobacter spp.	PCR, DETECTED, 37.21; MCS, DETECTED		DETECTED	NOT_DETECTED	FN
E48	Campylobacter spp.	PCR, NOT_DETECTED; MCS, NOT_DETECTED		NOT_DETECTED	NOT_DETECTED	TN
E480	Campylobacter spp.	PCR, NOT_DETECTED; MCS, NOT_DETECTED		NOT_DETECTED	NOT_DETECTED	TN
E481	Campylobacter spp.	PCR, NOT_DETECTED; MCS, NOT_DETECTED		NOT_DETECTED	NOT_DETECTED	TN
E482	Campylobacter spp.	PCR, NOT_DETECTED; MCS, NOT_DETECTED		NOT_DETECTED	NOT_DETECTED	TN
E483	Campylobacter spp.	PCR, NOT_DETECTED; MCS, NOT_DETECTED		NOT_DETECTED	NOT_DETECTED	TN
E484	Campylobacter spp.	PCR, NOT_DETECTED; MCS, NOT_DETECTED		NOT_DETECTED	NOT_DETECTED	TN
E485	Campylobacter spp.	PCR, NOT_DETECTED; MCS, NOT_DETECTED		NOT_DETECTED	NOT_DETECTED	TN
E486	Campylobacter spp.	PCR, NOT_DETECTED; MCS, NOT_DETECTED		NOT_DETECTED	NOT_DETECTED	TN
E487	Campylobacter spp.	PCR, NOT_DETECTED; MCS, NOT_DETECTED		NOT_DETECTED	NOT_DETECTED	TN
E488	Campylobacter spp.	PCR, NOT_DETECTED; MCS, NOT_DETECTED		NOT_DETECTED	NOT_DETECTED	TN
E489	Campylobacter spp.	PCR, NOT_DETECTED; MCS, NOT_DETECTED		NOT_DETECTED	NOT_DETECTED	TN
E49	Campylobacter spp.	PCR, NOT_DETECTED; MCS, NOT_DETECTED		NOT_DETECTED	NOT_DETECTED	TN
E490	Campylobacter spp.	PCR, NOT_DETECTED; MCS, NOT_DETECTED		NOT_DETECTED	NOT_DETECTED	TN
E491	Campylobacter spp.	PCR, DETECTED, 28.68; MCS, DETECTED		DETECTED	DETECTED	TP
E492	Campylobacter spp.	PCR, DETECTED, 24.51; MCS, DETECTED		DETECTED	DETECTED	TP
E493	Campylobacter spp.	Microba, PCR, NOT_DETECTED		NOT_DETECTED	NOT_DETECTED	TN
E494	Campylobacter spp.	PCR, NOT_DETECTED; MCS, NOT_DETECTED		NOT_DETECTED	NOT_DETECTED	TN
E495	Campylobacter spp.	Microba, PCR, NOT_DETECTED		NOT_DETECTED	NOT_DETECTED	TN
E496	Campylobacter spp.	PCR, NOT_DETECTED; MCS, NOT_DETECTED		NOT_DETECTED	NOT_DETECTED	TN
E497	Campylobacter spp.	PCR, NOT_DETECTED; MCS, NOT_DETECTED		NOT_DETECTED	NOT_DETECTED	TN
E498	Campylobacter spp.	PCR, NOT_DETECTED; MCS, NOT_DETECTED		NOT_DETECTED	NOT_DETECTED	TN
E499	Campylobacter spp.	PCR, NOT_DETECTED; MCS, NOT_DETECTED		NOT_DETECTED	NOT_DETECTED	TN
E5	Campylobacter spp.	PCR, NOT_DETECTED; MCS, NOT_DETECTED		NOT_DETECTED	NOT_DETECTED	TN
E50	Campylobacter spp.	PCR, DETECTED, 27.92; MCS, DETECTED		DETECTED	DETECTED	TP
E501	Campylobacter spp.	PCR, NOT_DETECTED; MCS, NOT_DETECTED		NOT_DETECTED	NOT_DETECTED	TN
E502	Campylobacter spp.	PCR, NOT_DETECTED; MCS, NOT_DETECTED		NOT_DETECTED	NOT_DETECTED	TN
E503	Campylobacter spp.	PCR, DETECTED, 32.72; MCS, NOT_DETECTED	DETECTED, 31.53	DETECTED	DETECTED	TP
E504	Campylobacter spp.	PCR, NOT_DETECTED; MCS, NOT_DETECTED		NOT_DETECTED	NOT_DETECTED	TN
E505	Campylobacter spp.	PCR, NOT_DETECTED; MCS, NOT_DETECTED		NOT_DETECTED	NOT_DETECTED	TN
E506	Campylobacter spp.	PCR, NOT_DETECTED; MCS, NOT_DETECTED		NOT_DETECTED	NOT_DETECTED	TN
E507	Campylobacter spp.	PCR, NOT_DETECTED; MCS, NOT_DETECTED		NOT_DETECTED	NOT_DETECTED	TN
E508	Campylobacter spp.	PCR, NOT_DETECTED; MCS, NOT_DETECTED		NOT_DETECTED	NOT_DETECTED	TN
E509	Campylobacter spp.	PCR, NOT_DETECTED; MCS, NOT_DETECTED		NOT_DETECTED	NOT_DETECTED	TN
E51	Campylobacter spp.	PCR, DETECTED, 30.06; MCS, NOT_DETECTED	DETECTED, 36.25	DETECTED	DETECTED	TP
E510	Campylobacter spp.	PCR, NOT_DETECTED; MCS, NOT_DETECTED		NOT_DETECTED	NOT_DETECTED	TN
E52	Campylobacter spp.	PCR, NOT_DETECTED; MCS, NOT_DETECTED		NOT_DETECTED	NOT_DETECTED	TN
E53	Campylobacter spp.	PCR, NOT_DETECTED; MCS, NOT_DETECTED		NOT_DETECTED	NOT_DETECTED	TN
E54	Campylobacter spp.	PCR, NOT_DETECTED; MCS, NOT_DETECTED		NOT_DETECTED	NOT_DETECTED	TN
E55	Campylobacter spp.	PCR, DETECTED, 25.01; MCS, DETECTED		DETECTED	DETECTED	TP
E56	Campylobacter spp.	PCR, NOT_DETECTED; MCS, NOT_DETECTED		NOT_DETECTED	NOT_DETECTED	TN
E57	Campylobacter spp.	PCR, NOT_DETECTED; MCS, NOT_DETECTED		NOT_DETECTED	NOT_DETECTED	TN
E58	Campylobacter spp.	PCR, NOT_DETECTED; MCS, NOT_DETECTED		NOT_DETECTED	NOT_DETECTED	TN
E59	Campylobacter spp.	PCR, NOT_DETECTED; MCS, NOT_DETECTED		NOT_DETECTED	NOT_DETECTED	TN
E6	Campylobacter spp.	PCR, NOT_DETECTED; MCS, NOT_DETECTED		NOT_DETECTED	NOT_DETECTED	TN
E60	Campylobacter spp.	PCR, NOT_DETECTED; MCS, NOT_DETECTED		NOT_DETECTED	NOT_DETECTED	TN
E61	Campylobacter spp.	PCR, NOT_DETECTED; MCS, NOT_DETECTED		NOT_DETECTED	NOT_DETECTED	TN
E62	Campylobacter spp.	PCR, NOT_DETECTED; MCS, NOT_DETECTED		NOT_DETECTED	NOT_DETECTED	TN
E64	Campylobacter spp.	PCR, NOT_DETECTED; MCS, NOT_DETECTED		NOT_DETECTED	NOT_DETECTED	TN
E65	Campylobacter spp.	PCR, NOT_DETECTED; MCS, NOT_DETECTED		NOT_DETECTED	NOT_DETECTED	TN
E66	Campylobacter spp.	PCR, NOT_DETECTED; MCS, NOT_DETECTED		NOT_DETECTED	NOT_DETECTED	TN
E67	Campylobacter spp.	PCR, NOT_DETECTED; MCS, NOT_DETECTED		NOT_DETECTED	NOT_DETECTED	TN
E68	Campylobacter spp.	PCR, DETECTED, 30.63; MCS, DETECTED		DETECTED	DETECTED	TP
E69	Campylobacter spp.	PCR, NOT_DETECTED; MCS, NOT_DETECTED		NOT_DETECTED	NOT_DETECTED	TN
E7	Campylobacter spp.	PCR, NOT_DETECTED; MCS, NOT_DETECTED		NOT_DETECTED	NOT_DETECTED	TN
E70	Campylobacter spp.	PCR, NOT_DETECTED; MCS, NOT_DETECTED		NOT_DETECTED	NOT_DETECTED	TN
E71	Campylobacter spp.	PCR, NOT_DETECTED; MCS, NOT_DETECTED		NOT_DETECTED	NOT_DETECTED	TN
E72	Campylobacter spp.	Microba, PCR, NOT_DETECTED		NOT_DETECTED	NOT_DETECTED	TN
E73	Campylobacter spp.	PCR, NOT_DETECTED; MCS, NOT_DETECTED		NOT_DETECTED	NOT_DETECTED	TN
E74	Campylobacter spp.	PCR, DETECTED, 22.86; MCS, DETECTED		DETECTED	DETECTED	TP
E75	Campylobacter spp.	PCR, NOT_DETECTED; MCS, NOT_DETECTED		NOT_DETECTED	NOT_DETECTED	TN
E76	Campylobacter spp.	PCR, NOT_DETECTED; MCS, NOT_DETECTED		NOT_DETECTED	NOT_DETECTED	TN
E77	Campylobacter spp.	PCR, DETECTED, 33.78; MCS, NOT_DETECTED	DETECTED, 38.43	DETECTED	DETECTED	TP
E78	Campylobacter spp.	PCR, NOT_DETECTED; MCS, NOT_DETECTED		NOT_DETECTED	NOT_DETECTED	TN
E79	Campylobacter spp.	PCR, NOT_DETECTED; MCS, NOT_DETECTED		NOT_DETECTED	NOT_DETECTED	TN
E8	Campylobacter spp.	PCR, NOT_DETECTED; MCS, NOT_DETECTED		NOT_DETECTED	NOT_DETECTED	TN
E80	Campylobacter spp.	PCR, NOT_DETECTED; MCS, NOT_DETECTED		NOT_DETECTED	NOT_DETECTED	TN
E81	Campylobacter spp.	PCR, NOT_DETECTED; MCS, NOT_DETECTED		NOT_DETECTED	NOT_DETECTED	TN
E82	Campylobacter spp.	PCR, NOT_DETECTED; MCS, NOT_DETECTED		NOT_DETECTED	NOT_DETECTED	TN
E83	Campylobacter spp.	Microba, PCR, NOT_DETECTED		NOT_DETECTED	NOT_DETECTED	TN
E84	Campylobacter spp.	PCR, NOT_DETECTED; MCS, NOT_DETECTED		NOT_DETECTED	NOT_DETECTED	TN
E85	Campylobacter spp.	Microba, PCR, NOT_DETECTED		NOT_DETECTED	NOT_DETECTED	TN
E86	Campylobacter spp.	PCR, NOT_DETECTED; MCS, NOT_DETECTED		NOT_DETECTED	NOT_DETECTED	TN
E87	Campylobacter spp.	PCR, NOT_DETECTED; MCS, NOT_DETECTED		NOT_DETECTED	NOT_DETECTED	TN
E88	Campylobacter spp.	PCR, NOT_DETECTED; MCS, NOT_DETECTED		NOT_DETECTED	NOT_DETECTED	TN
E89	Campylobacter spp.	PCR, NOT_DETECTED; MCS, NOT_DETECTED		NOT_DETECTED	NOT_DETECTED	TN
E9	Campylobacter spp.	PCR, NOT_DETECTED; MCS, NOT_DETECTED		NOT_DETECTED	NOT_DETECTED	TN
E90	Campylobacter spp.	PCR, NOT_DETECTED; MCS, NOT_DETECTED		NOT_DETECTED	NOT_DETECTED	TN
E91	Campylobacter spp.	PCR, NOT_DETECTED; MCS, NOT_DETECTED		NOT_DETECTED	NOT_DETECTED	TN
E92	Campylobacter spp.	PCR, NOT_DETECTED; MCS, NOT_DETECTED		NOT_DETECTED	NOT_DETECTED	TN
E93	Campylobacter spp.	PCR, NOT_DETECTED; MCS, NOT_DETECTED		NOT_DETECTED	NOT_DETECTED	TN
E94	Campylobacter spp.	PCR, NOT_DETECTED; MCS, NOT_DETECTED		NOT_DETECTED	NOT_DETECTED	TN
E95	Campylobacter spp.	PCR, NOT_DETECTED; MCS, NOT_DETECTED		NOT_DETECTED	NOT_DETECTED	TN
E96	Campylobacter spp.	Microba, PCR, NOT_DETECTED		NOT_DETECTED	NOT_DETECTED	TN
E97	Campylobacter spp.	PCR, NOT_DETECTED; MCS, NOT_DETECTED		NOT_DETECTED	NOT_DETECTED	TN
E98	Campylobacter spp.	PCR, NOT_DETECTED; MCS, NOT_DETECTED		NOT_DETECTED	NOT_DETECTED	TN
E99	Campylobacter spp.	PCR, NOT_DETECTED; MCS, NOT_DETECTED		NOT_DETECTED	NOT_DETECTED	TN
E1	Cryptosporidium spp.	MALDI-TOF, NOT_DETECTED		NOT_DETECTED	NOT_DETECTED	TN
E10	Cryptosporidium spp.	MALDI-TOF, NOT_DETECTED		NOT_DETECTED	NOT_DETECTED	TN
E100	Cryptosporidium spp.	MALDI-TOF, NOT_DETECTED		NOT_DETECTED	NOT_DETECTED	TN
E101	Cryptosporidium spp.	MALDI-TOF, NOT_DETECTED		NOT_DETECTED	NOT_DETECTED	TN
E102	Cryptosporidium spp.	MALDI-TOF, NOT_DETECTED		NOT_DETECTED	NOT_DETECTED	TN
E103	Cryptosporidium spp.	MALDI-TOF, NOT_DETECTED		NOT_DETECTED	NOT_DETECTED	TN
E104	Cryptosporidium spp.	MALDI-TOF, NOT_DETECTED		NOT_DETECTED	NOT_DETECTED	TN
E105	Cryptosporidium spp.	MALDI-TOF, NOT_DETECTED		NOT_DETECTED	NOT_DETECTED	TN
E106	Cryptosporidium spp.	MALDI-TOF, NOT_DETECTED		NOT_DETECTED	NOT_DETECTED	TN
E108	Cryptosporidium spp.	MALDI-TOF, NOT_DETECTED		NOT_DETECTED	NOT_DETECTED	TN
E109	Cryptosporidium spp.	MALDI-TOF, NOT_DETECTED		NOT_DETECTED	NOT_DETECTED	TN
E11	Cryptosporidium spp.	MALDI-TOF, NOT_DETECTED		NOT_DETECTED	NOT_DETECTED	TN
E110	Cryptosporidium spp.	MALDI-TOF, NOT_DETECTED		NOT_DETECTED	NOT_DETECTED	TN
E111	Cryptosporidium spp.	MALDI-TOF, NOT_DETECTED		NOT_DETECTED	NOT_DETECTED	TN
E112	Cryptosporidium spp.	MALDI-TOF, NOT_DETECTED		NOT_DETECTED	NOT_DETECTED	TN
E113	Cryptosporidium spp.	MALDI-TOF, NOT_DETECTED		NOT_DETECTED	NOT_DETECTED	TN
E114	Cryptosporidium spp.	MALDI-TOF, NOT_DETECTED		NOT_DETECTED	NOT_DETECTED	TN
E115	Cryptosporidium spp.	MALDI-TOF, NOT_DETECTED		NOT_DETECTED	NOT_DETECTED	TN
E116	Cryptosporidium spp.	MALDI-TOF, NOT_DETECTED		NOT_DETECTED	NOT_DETECTED	TN
E117	Cryptosporidium spp.	MALDI-TOF, NOT_DETECTED		NOT_DETECTED	NOT_DETECTED	TN
E118	Cryptosporidium spp.	MALDI-TOF, NOT_DETECTED		NOT_DETECTED	NOT_DETECTED	TN
E119	Cryptosporidium spp.	MALDI-TOF, NOT_DETECTED		NOT_DETECTED	NOT_DETECTED	TN
E12	Cryptosporidium spp.	MALDI-TOF, NOT_DETECTED		NOT_DETECTED	NOT_DETECTED	TN
E120	Cryptosporidium spp.	MALDI-TOF, DETECTED		DETECTED	DETECTED	TP
E121	Cryptosporidium spp.	MALDI-TOF, NOT_DETECTED		NOT_DETECTED	NOT_DETECTED	TN
E122	Cryptosporidium spp.	Microba, PCR, NOT_DETECTED		NOT_DETECTED	NOT_DETECTED	TN
E123	Cryptosporidium spp.	MALDI-TOF, NOT_DETECTED		NOT_DETECTED	NOT_DETECTED	TN
E124	Cryptosporidium spp.	MALDI-TOF, DETECTED		DETECTED	DETECTED	TP
E125	Cryptosporidium spp.	MALDI-TOF, NOT_DETECTED		NOT_DETECTED	NOT_DETECTED	TN
E126	Cryptosporidium spp.	MALDI-TOF, NOT_DETECTED		NOT_DETECTED	NOT_DETECTED	TN
E127	Cryptosporidium spp.	MALDI-TOF, NOT_DETECTED		NOT_DETECTED	NOT_DETECTED	TN
E128	Cryptosporidium spp.	Microba, PCR, NOT_DETECTED		NOT_DETECTED	NOT_DETECTED	TN
E129	Cryptosporidium spp.	MALDI-TOF, NOT_DETECTED		NOT_DETECTED	NOT_DETECTED	TN
E13	Cryptosporidium spp.	MALDI-TOF, NOT_DETECTED		NOT_DETECTED	NOT_DETECTED	TN
E130	Cryptosporidium spp.	MALDI-TOF, NOT_DETECTED	DETECTED, 28.47; DETECTED, 28.32	DETECTED	DETECTED	TP
E131	Cryptosporidium spp.	MALDI-TOF, NOT_DETECTED		NOT_DETECTED	NOT_DETECTED	TN
E132	Cryptosporidium spp.	MALDI-TOF, NOT_DETECTED		NOT_DETECTED	NOT_DETECTED	TN
E133	Cryptosporidium spp.	MALDI-TOF, NOT_DETECTED		NOT_DETECTED	NOT_DETECTED	TN
E134	Cryptosporidium spp.	MALDI-TOF, NOT_DETECTED		NOT_DETECTED	NOT_DETECTED	TN
E135	Cryptosporidium spp.	MALDI-TOF, NOT_DETECTED	DETECTED, 23.0; DETECTED, 22.86	DETECTED	DETECTED	TP
E136	Cryptosporidium spp.	MALDI-TOF, NOT_DETECTED		NOT_DETECTED	NOT_DETECTED	TN
E137	Cryptosporidium spp.	MALDI-TOF, NOT_DETECTED		NOT_DETECTED	NOT_DETECTED	TN
E138	Cryptosporidium spp.	MALDI-TOF, NOT_DETECTED		NOT_DETECTED	NOT_DETECTED	TN
E139	Cryptosporidium spp.	MALDI-TOF, NOT_DETECTED		NOT_DETECTED	NOT_DETECTED	TN
E14	Cryptosporidium spp.	MALDI-TOF, NOT_DETECTED	NOT_DETECTED	NOT_DETECTED	DETECTED	FP
E140	Cryptosporidium spp.	MALDI-TOF, NOT_DETECTED		NOT_DETECTED	NOT_DETECTED	TN
E141	Cryptosporidium spp.	Microba, PCR, NOT_DETECTED		NOT_DETECTED	NOT_DETECTED	TN
E142	Cryptosporidium spp.	MALDI-TOF, NOT_DETECTED		NOT_DETECTED	NOT_DETECTED	TN
E143	Cryptosporidium spp.	MALDI-TOF, NOT_DETECTED		NOT_DETECTED	NOT_DETECTED	TN
E144	Cryptosporidium spp.	MALDI-TOF, NOT_DETECTED		NOT_DETECTED	NOT_DETECTED	TN
E145	Cryptosporidium spp.	MALDI-TOF, NOT_DETECTED		NOT_DETECTED	NOT_DETECTED	TN
E146	Cryptosporidium spp.	MALDI-TOF, NOT_DETECTED		NOT_DETECTED	NOT_DETECTED	TN
E147	Cryptosporidium spp.	MALDI-TOF, NOT_DETECTED		NOT_DETECTED	NOT_DETECTED	TN
E148	Cryptosporidium spp.	Microba, PCR, NOT_DETECTED		NOT_DETECTED	NOT_DETECTED	TN
E149	Cryptosporidium spp.	MALDI-TOF, NOT_DETECTED		NOT_DETECTED	NOT_DETECTED	TN
E150	Cryptosporidium spp.	MALDI-TOF, NOT_DETECTED		NOT_DETECTED	NOT_DETECTED	TN
E151	Cryptosporidium spp.	MALDI-TOF, NOT_DETECTED		NOT_DETECTED	NOT_DETECTED	TN
E152	Cryptosporidium spp.	MALDI-TOF, NOT_DETECTED		NOT_DETECTED	NOT_DETECTED	TN
E153	Cryptosporidium spp.	MALDI-TOF, NOT_DETECTED		NOT_DETECTED	NOT_DETECTED	TN
E154	Cryptosporidium spp.	MALDI-TOF, NOT_DETECTED		NOT_DETECTED	NOT_DETECTED	TN
E155	Cryptosporidium spp.	MALDI-TOF, NOT_DETECTED		NOT_DETECTED	NOT_DETECTED	TN
E157	Cryptosporidium spp.	MALDI-TOF, NOT_DETECTED		NOT_DETECTED	NOT_DETECTED	TN
E158	Cryptosporidium spp.	MALDI-TOF, NOT_DETECTED		NOT_DETECTED	NOT_DETECTED	TN
E159	Cryptosporidium spp.	MALDI-TOF, NOT_DETECTED		NOT_DETECTED	NOT_DETECTED	TN
E16	Cryptosporidium spp.	MALDI-TOF, NOT_DETECTED		NOT_DETECTED	NOT_DETECTED	TN
E160	Cryptosporidium spp.	MALDI-TOF, NOT_DETECTED		NOT_DETECTED	NOT_DETECTED	TN
E161	Cryptosporidium spp.	MALDI-TOF, NOT_DETECTED		NOT_DETECTED	NOT_DETECTED	TN
E162	Cryptosporidium spp.	MALDI-TOF, NOT_DETECTED		NOT_DETECTED	NOT_DETECTED	TN
E163	Cryptosporidium spp.	MALDI-TOF, NOT_DETECTED		NOT_DETECTED	NOT_DETECTED	TN
E164	Cryptosporidium spp.	MALDI-TOF, NOT_DETECTED		NOT_DETECTED	NOT_DETECTED	TN
E165	Cryptosporidium spp.	MALDI-TOF, NOT_DETECTED	DETECTED, 26.31; DETECTED, 25.12	DETECTED	DETECTED	TP
E166	Cryptosporidium spp.	MALDI-TOF, NOT_DETECTED		NOT_DETECTED	NOT_DETECTED	TN
E167	Cryptosporidium spp.	MALDI-TOF, NOT_DETECTED		NOT_DETECTED	NOT_DETECTED	TN
E168	Cryptosporidium spp.	MALDI-TOF, NOT_DETECTED		NOT_DETECTED	NOT_DETECTED	TN
E169	Cryptosporidium spp.	MALDI-TOF, NOT_DETECTED		NOT_DETECTED	NOT_DETECTED	TN
E170	Cryptosporidium spp.	MALDI-TOF, NOT_DETECTED		NOT_DETECTED	NOT_DETECTED	TN
E171	Cryptosporidium spp.	MALDI-TOF, NOT_DETECTED		NOT_DETECTED	NOT_DETECTED	TN
E172	Cryptosporidium spp.	Microba, PCR, NOT_DETECTED		NOT_DETECTED	NOT_DETECTED	TN
E173	Cryptosporidium spp.	MALDI-TOF, NOT_DETECTED		NOT_DETECTED	NOT_DETECTED	TN
E174	Cryptosporidium spp.	MALDI-TOF, NOT_DETECTED		NOT_DETECTED	NOT_DETECTED	TN
E175	Cryptosporidium spp.	MALDI-TOF, NOT_DETECTED		NOT_DETECTED	NOT_DETECTED	TN
E176	Cryptosporidium spp.	MALDI-TOF, NOT_DETECTED		NOT_DETECTED	NOT_DETECTED	TN
E177	Cryptosporidium spp.	MALDI-TOF, NOT_DETECTED		NOT_DETECTED	NOT_DETECTED	TN
E178	Cryptosporidium spp.	MALDI-TOF, NOT_DETECTED		NOT_DETECTED	NOT_DETECTED	TN
E179	Cryptosporidium spp.	MALDI-TOF, NOT_DETECTED		NOT_DETECTED	NOT_DETECTED	TN
E18	Cryptosporidium spp.	MALDI-TOF, NOT_DETECTED		NOT_DETECTED	NOT_DETECTED	TN
E180	Cryptosporidium spp.	MALDI-TOF, NOT_DETECTED		NOT_DETECTED	NOT_DETECTED	TN
E181	Cryptosporidium spp.	MALDI-TOF, NOT_DETECTED		NOT_DETECTED	NOT_DETECTED	TN
E182	Cryptosporidium spp.	MALDI-TOF, NOT_DETECTED		NOT_DETECTED	NOT_DETECTED	TN
E183	Cryptosporidium spp.	MALDI-TOF, NOT_DETECTED		NOT_DETECTED	NOT_DETECTED	TN
E184	Cryptosporidium spp.	MALDI-TOF, NOT_DETECTED		NOT_DETECTED	NOT_DETECTED	TN
E185	Cryptosporidium spp.	MALDI-TOF, NOT_DETECTED		NOT_DETECTED	NOT_DETECTED	TN
E186	Cryptosporidium spp.	MALDI-TOF, NOT_DETECTED		NOT_DETECTED	NOT_DETECTED	TN
E187	Cryptosporidium spp.	MALDI-TOF, NOT_DETECTED		NOT_DETECTED	NOT_DETECTED	TN
E188	Cryptosporidium spp.	MALDI-TOF, NOT_DETECTED		NOT_DETECTED	NOT_DETECTED	TN
E189	Cryptosporidium spp.	MALDI-TOF, NOT_DETECTED		NOT_DETECTED	NOT_DETECTED	TN
E19	Cryptosporidium spp.	MALDI-TOF, NOT_DETECTED		NOT_DETECTED	NOT_DETECTED	TN
E190	Cryptosporidium spp.	MALDI-TOF, NOT_DETECTED		NOT_DETECTED	NOT_DETECTED	TN
E191	Cryptosporidium spp.	MALDI-TOF, NOT_DETECTED		NOT_DETECTED	NOT_DETECTED	TN
E192	Cryptosporidium spp.	MALDI-TOF, NOT_DETECTED		NOT_DETECTED	NOT_DETECTED	TN
E193	Cryptosporidium spp.	MALDI-TOF, NOT_DETECTED		NOT_DETECTED	NOT_DETECTED	TN
E194	Cryptosporidium spp.	MALDI-TOF, NOT_DETECTED		NOT_DETECTED	NOT_DETECTED	TN
E195	Cryptosporidium spp.	MALDI-TOF, NOT_DETECTED		NOT_DETECTED	NOT_DETECTED	TN
E196	Cryptosporidium spp.	MALDI-TOF, NOT_DETECTED		NOT_DETECTED	NOT_DETECTED	TN
E197	Cryptosporidium spp.	MALDI-TOF, NOT_DETECTED		NOT_DETECTED	NOT_DETECTED	TN
E198	Cryptosporidium spp.	MALDI-TOF, NOT_DETECTED		NOT_DETECTED	NOT_DETECTED	TN
E199	Cryptosporidium spp.	MALDI-TOF, NOT_DETECTED	DETECTED, 25.49; DETECTED, 25.59	DETECTED	DETECTED	TP
E2	Cryptosporidium spp.	Microba, PCR, DETECTED, 29.82		DETECTED	DETECTED	TP
E20	Cryptosporidium spp.	MALDI-TOF, DETECTED		DETECTED	DETECTED	TP
E200	Cryptosporidium spp.	MALDI-TOF, NOT_DETECTED		NOT_DETECTED	NOT_DETECTED	TN
E201	Cryptosporidium spp.	MALDI-TOF, NOT_DETECTED		NOT_DETECTED	NOT_DETECTED	TN
E202	Cryptosporidium spp.	MALDI-TOF, NOT_DETECTED		NOT_DETECTED	NOT_DETECTED	TN
E203	Cryptosporidium spp.	MALDI-TOF, NOT_DETECTED		NOT_DETECTED	NOT_DETECTED	TN
E204	Cryptosporidium spp.	MALDI-TOF, NOT_DETECTED		NOT_DETECTED	NOT_DETECTED	TN
E205	Cryptosporidium spp.	MALDI-TOF, NOT_DETECTED		NOT_DETECTED	NOT_DETECTED	TN
E206	Cryptosporidium spp.	Microba, PCR, NOT_DETECTED		NOT_DETECTED	NOT_DETECTED	TN
E207	Cryptosporidium spp.	MALDI-TOF, NOT_DETECTED		NOT_DETECTED	NOT_DETECTED	TN
E208	Cryptosporidium spp.	MALDI-TOF, NOT_DETECTED	NOT_DETECTED	NOT_DETECTED	DETECTED	FP
E209	Cryptosporidium spp.	Microba, PCR, DETECTED, 26.46		DETECTED	DETECTED	TP
E210	Cryptosporidium spp.	MALDI-TOF, NOT_DETECTED		NOT_DETECTED	NOT_DETECTED	TN
E211	Cryptosporidium spp.	MALDI-TOF, NOT_DETECTED		NOT_DETECTED	NOT_DETECTED	TN
E212	Cryptosporidium spp.	MALDI-TOF, NOT_DETECTED		NOT_DETECTED	NOT_DETECTED	TN
E213	Cryptosporidium spp.	MALDI-TOF, NOT_DETECTED		NOT_DETECTED	NOT_DETECTED	TN
E214	Cryptosporidium spp.	MALDI-TOF, NOT_DETECTED		NOT_DETECTED	NOT_DETECTED	TN
E215	Cryptosporidium spp.	MALDI-TOF, NOT_DETECTED		NOT_DETECTED	NOT_DETECTED	TN
E216	Cryptosporidium spp.	MALDI-TOF, NOT_DETECTED		NOT_DETECTED	NOT_DETECTED	TN
E217	Cryptosporidium spp.	MALDI-TOF, NOT_DETECTED		NOT_DETECTED	NOT_DETECTED	TN
E218	Cryptosporidium spp.	MALDI-TOF, NOT_DETECTED		NOT_DETECTED	NOT_DETECTED	TN
E219	Cryptosporidium spp.	MALDI-TOF, NOT_DETECTED	DETECTED, 37.13; DETECTED, 36.77	DETECTED	DETECTED	TP
E22	Cryptosporidium spp.	MALDI-TOF, NOT_DETECTED		NOT_DETECTED	NOT_DETECTED	TN
E220	Cryptosporidium spp.	MALDI-TOF, NOT_DETECTED		NOT_DETECTED	NOT_DETECTED	TN
E221	Cryptosporidium spp.	MALDI-TOF, NOT_DETECTED		NOT_DETECTED	NOT_DETECTED	TN
E222	Cryptosporidium spp.	MALDI-TOF, NOT_DETECTED		NOT_DETECTED	NOT_DETECTED	TN
E223	Cryptosporidium spp.	MALDI-TOF, NOT_DETECTED		NOT_DETECTED	NOT_DETECTED	TN
E224	Cryptosporidium spp.	MALDI-TOF, NOT_DETECTED		NOT_DETECTED	NOT_DETECTED	TN
E225	Cryptosporidium spp.	MALDI-TOF, NOT_DETECTED		NOT_DETECTED	NOT_DETECTED	TN
E226	Cryptosporidium spp.	Microba, PCR, NOT_DETECTED		NOT_DETECTED	NOT_DETECTED	TN
E227	Cryptosporidium spp.	MALDI-TOF, NOT_DETECTED		NOT_DETECTED	NOT_DETECTED	TN
E228	Cryptosporidium spp.	MALDI-TOF, NOT_DETECTED		NOT_DETECTED	NOT_DETECTED	TN
E229	Cryptosporidium spp.	MALDI-TOF, NOT_DETECTED		NOT_DETECTED	NOT_DETECTED	TN
E23	Cryptosporidium spp.	MALDI-TOF, NOT_DETECTED		NOT_DETECTED	NOT_DETECTED	TN
E230	Cryptosporidium spp.	MALDI-TOF, NOT_DETECTED		NOT_DETECTED	NOT_DETECTED	TN
E231	Cryptosporidium spp.	MALDI-TOF, NOT_DETECTED		NOT_DETECTED	NOT_DETECTED	TN
E232	Cryptosporidium spp.	MALDI-TOF, NOT_DETECTED		NOT_DETECTED	NOT_DETECTED	TN
E234	Cryptosporidium spp.	MALDI-TOF, NOT_DETECTED		NOT_DETECTED	NOT_DETECTED	TN
E235	Cryptosporidium spp.	MALDI-TOF, NOT_DETECTED		NOT_DETECTED	NOT_DETECTED	TN
E236	Cryptosporidium spp.	MALDI-TOF, NOT_DETECTED		NOT_DETECTED	NOT_DETECTED	TN
E237	Cryptosporidium spp.	MALDI-TOF, NOT_DETECTED		NOT_DETECTED	NOT_DETECTED	TN
E238	Cryptosporidium spp.	MALDI-TOF, NOT_DETECTED		NOT_DETECTED	NOT_DETECTED	TN
E239	Cryptosporidium spp.	MALDI-TOF, NOT_DETECTED		NOT_DETECTED	NOT_DETECTED	TN
E24	Cryptosporidium spp.	MALDI-TOF, NOT_DETECTED		NOT_DETECTED	NOT_DETECTED	TN
E240	Cryptosporidium spp.	MALDI-TOF, NOT_DETECTED		NOT_DETECTED	NOT_DETECTED	TN
E241	Cryptosporidium spp.	MALDI-TOF, NOT_DETECTED		NOT_DETECTED	NOT_DETECTED	TN
E242	Cryptosporidium spp.	MALDI-TOF, NOT_DETECTED		NOT_DETECTED	NOT_DETECTED	TN
E243	Cryptosporidium spp.	MALDI-TOF, NOT_DETECTED		NOT_DETECTED	NOT_DETECTED	TN
E244	Cryptosporidium spp.	MALDI-TOF, NOT_DETECTED	DETECTED, 29.75; DETECTED, 28.91	DETECTED	DETECTED	TP
E245	Cryptosporidium spp.	MALDI-TOF, NOT_DETECTED		NOT_DETECTED	NOT_DETECTED	TN
E246	Cryptosporidium spp.	MALDI-TOF, NOT_DETECTED		NOT_DETECTED	NOT_DETECTED	TN
E247	Cryptosporidium spp.	MALDI-TOF, NOT_DETECTED		NOT_DETECTED	NOT_DETECTED	TN
E248	Cryptosporidium spp.	MALDI-TOF, NOT_DETECTED		NOT_DETECTED	NOT_DETECTED	TN
E249	Cryptosporidium spp.	MALDI-TOF, NOT_DETECTED		NOT_DETECTED	NOT_DETECTED	TN
E25	Cryptosporidium spp.	MALDI-TOF, NOT_DETECTED		NOT_DETECTED	NOT_DETECTED	TN
E250	Cryptosporidium spp.	MALDI-TOF, NOT_DETECTED		NOT_DETECTED	NOT_DETECTED	TN
E251	Cryptosporidium spp.	MALDI-TOF, NOT_DETECTED		NOT_DETECTED	NOT_DETECTED	TN
E252	Cryptosporidium spp.	MALDI-TOF, NOT_DETECTED		NOT_DETECTED	NOT_DETECTED	TN
E253	Cryptosporidium spp.	MALDI-TOF, NOT_DETECTED		NOT_DETECTED	NOT_DETECTED	TN
E254	Cryptosporidium spp.	MALDI-TOF, NOT_DETECTED		NOT_DETECTED	NOT_DETECTED	TN
E255	Cryptosporidium spp.	MALDI-TOF, NOT_DETECTED		NOT_DETECTED	NOT_DETECTED	TN
E256	Cryptosporidium spp.	MALDI-TOF, NOT_DETECTED		NOT_DETECTED	NOT_DETECTED	TN
E257	Cryptosporidium spp.	MALDI-TOF, NOT_DETECTED		NOT_DETECTED	NOT_DETECTED	TN
E258	Cryptosporidium spp.	MALDI-TOF, DETECTED		DETECTED	DETECTED	TP
E259	Cryptosporidium spp.	MALDI-TOF, NOT_DETECTED	DETECTED, 33.5	INDETERMINATE	DETECTED	INDETERMINATE
E26	Cryptosporidium spp.	MALDI-TOF, NOT_DETECTED		NOT_DETECTED	NOT_DETECTED	TN
E260	Cryptosporidium spp.	MALDI-TOF, NOT_DETECTED		NOT_DETECTED	NOT_DETECTED	TN
E261	Cryptosporidium spp.	MALDI-TOF, NOT_DETECTED		NOT_DETECTED	NOT_DETECTED	TN
E262	Cryptosporidium spp.	MALDI-TOF, NOT_DETECTED		NOT_DETECTED	NOT_DETECTED	TN
E263	Cryptosporidium spp.	MALDI-TOF, NOT_DETECTED	DETECTED, 27.66; DETECTED, 27.57	DETECTED	DETECTED	TP
E264	Cryptosporidium spp.	MALDI-TOF, NOT_DETECTED		NOT_DETECTED	NOT_DETECTED	TN
E265	Cryptosporidium spp.	MALDI-TOF, NOT_DETECTED		NOT_DETECTED	NOT_DETECTED	TN
E266	Cryptosporidium spp.	MALDI-TOF, NOT_DETECTED		NOT_DETECTED	NOT_DETECTED	TN
E267	Cryptosporidium spp.	MALDI-TOF, NOT_DETECTED	DETECTED, 23.18; DETECTED, 23.52	DETECTED	DETECTED	TP
E268	Cryptosporidium spp.	MALDI-TOF, NOT_DETECTED		NOT_DETECTED	NOT_DETECTED	TN
E269	Cryptosporidium spp.	MALDI-TOF, NOT_DETECTED		NOT_DETECTED	NOT_DETECTED	TN
E27	Cryptosporidium spp.	MALDI-TOF, NOT_DETECTED		NOT_DETECTED	NOT_DETECTED	TN
E270	Cryptosporidium spp.	MALDI-TOF, NOT_DETECTED		NOT_DETECTED	NOT_DETECTED	TN
E271	Cryptosporidium spp.	MALDI-TOF, NOT_DETECTED		NOT_DETECTED	NOT_DETECTED	TN
E272	Cryptosporidium spp.	MALDI-TOF, NOT_DETECTED		NOT_DETECTED	NOT_DETECTED	TN
E273	Cryptosporidium spp.	Microba, PCR, NOT_DETECTED		NOT_DETECTED	NOT_DETECTED	TN
E274	Cryptosporidium spp.	MALDI-TOF, NOT_DETECTED		NOT_DETECTED	NOT_DETECTED	TN
E275	Cryptosporidium spp.	MALDI-TOF, NOT_DETECTED		NOT_DETECTED	NOT_DETECTED	TN
E276	Cryptosporidium spp.	MALDI-TOF, NOT_DETECTED		NOT_DETECTED	NOT_DETECTED	TN
E277	Cryptosporidium spp.	Microba, PCR, NOT_DETECTED		NOT_DETECTED	NOT_DETECTED	TN
E278	Cryptosporidium spp.	Microba, PCR, NOT_DETECTED		NOT_DETECTED	NOT_DETECTED	TN
E279	Cryptosporidium spp.	MALDI-TOF, NOT_DETECTED		NOT_DETECTED	NOT_DETECTED	TN
E280	Cryptosporidium spp.	MALDI-TOF, NOT_DETECTED		NOT_DETECTED	NOT_DETECTED	TN
E281	Cryptosporidium spp.	MALDI-TOF, NOT_DETECTED		NOT_DETECTED	NOT_DETECTED	TN
E282	Cryptosporidium spp.	MALDI-TOF, NOT_DETECTED	DETECTED, 28.76; DETECTED, 27.27	DETECTED	DETECTED	TP
E283	Cryptosporidium spp.	MALDI-TOF, NOT_DETECTED		NOT_DETECTED	NOT_DETECTED	TN
E284	Cryptosporidium spp.	MALDI-TOF, NOT_DETECTED		NOT_DETECTED	NOT_DETECTED	TN
E286	Cryptosporidium spp.	MALDI-TOF, NOT_DETECTED		NOT_DETECTED	NOT_DETECTED	TN
E287	Cryptosporidium spp.	MALDI-TOF, NOT_DETECTED		NOT_DETECTED	NOT_DETECTED	TN
E288	Cryptosporidium spp.	MALDI-TOF, NOT_DETECTED		NOT_DETECTED	NOT_DETECTED	TN
E289	Cryptosporidium spp.	MALDI-TOF, NOT_DETECTED		NOT_DETECTED	NOT_DETECTED	TN
E29	Cryptosporidium spp.	MALDI-TOF, NOT_DETECTED		NOT_DETECTED	NOT_DETECTED	TN
E290	Cryptosporidium spp.	MALDI-TOF, NOT_DETECTED	DETECTED, 27.52; DETECTED, 27.5	DETECTED	DETECTED	TP
E291	Cryptosporidium spp.	MALDI-TOF, NOT_DETECTED		NOT_DETECTED	NOT_DETECTED	TN
E292	Cryptosporidium spp.	MALDI-TOF, NOT_DETECTED		NOT_DETECTED	NOT_DETECTED	TN
E293	Cryptosporidium spp.	MALDI-TOF, NOT_DETECTED		NOT_DETECTED	NOT_DETECTED	TN
E294	Cryptosporidium spp.	MALDI-TOF, NOT_DETECTED		NOT_DETECTED	NOT_DETECTED	TN
E295	Cryptosporidium spp.	MALDI-TOF, NOT_DETECTED		NOT_DETECTED	NOT_DETECTED	TN
E296	Cryptosporidium spp.	MALDI-TOF, NOT_DETECTED		NOT_DETECTED	NOT_DETECTED	TN
E297	Cryptosporidium spp.	Microba, PCR, NOT_DETECTED		NOT_DETECTED	NOT_DETECTED	TN
E298	Cryptosporidium spp.	MALDI-TOF, NOT_DETECTED		NOT_DETECTED	NOT_DETECTED	TN
E299	Cryptosporidium spp.	MALDI-TOF, NOT_DETECTED		NOT_DETECTED	NOT_DETECTED	TN
E3	Cryptosporidium spp.	MALDI-TOF, NOT_DETECTED		NOT_DETECTED	NOT_DETECTED	TN
E30	Cryptosporidium spp.	MALDI-TOF, NOT_DETECTED		NOT_DETECTED	NOT_DETECTED	TN
E300	Cryptosporidium spp.	MALDI-TOF, NOT_DETECTED	DETECTED, 26.34; DETECTED, 26.94	DETECTED	DETECTED	TP
E301	Cryptosporidium spp.	MALDI-TOF, NOT_DETECTED		NOT_DETECTED	NOT_DETECTED	TN
E302	Cryptosporidium spp.	MALDI-TOF, NOT_DETECTED		NOT_DETECTED	NOT_DETECTED	TN
E303	Cryptosporidium spp.	MALDI-TOF, NOT_DETECTED		NOT_DETECTED	NOT_DETECTED	TN
E304	Cryptosporidium spp.	MALDI-TOF, NOT_DETECTED		NOT_DETECTED	NOT_DETECTED	TN
E305	Cryptosporidium spp.	MALDI-TOF, NOT_DETECTED		NOT_DETECTED	NOT_DETECTED	TN
E306	Cryptosporidium spp.	Microba, PCR, NOT_DETECTED		NOT_DETECTED	NOT_DETECTED	TN
E307	Cryptosporidium spp.	MALDI-TOF, NOT_DETECTED		NOT_DETECTED	NOT_DETECTED	TN
E308	Cryptosporidium spp.	MALDI-TOF, NOT_DETECTED		NOT_DETECTED	NOT_DETECTED	TN
E309	Cryptosporidium spp.	MALDI-TOF, NOT_DETECTED	DETECTED, 29.16; DETECTED, 29.61	DETECTED	DETECTED	TP
E31	Cryptosporidium spp.	MALDI-TOF, NOT_DETECTED		NOT_DETECTED	NOT_DETECTED	TN
E310	Cryptosporidium spp.	MALDI-TOF, NOT_DETECTED		NOT_DETECTED	NOT_DETECTED	TN
E311	Cryptosporidium spp.	MALDI-TOF, NOT_DETECTED		NOT_DETECTED	NOT_DETECTED	TN
E312	Cryptosporidium spp.	MALDI-TOF, NOT_DETECTED		NOT_DETECTED	NOT_DETECTED	TN
E313	Cryptosporidium spp.	MALDI-TOF, NOT_DETECTED		NOT_DETECTED	NOT_DETECTED	TN
E314	Cryptosporidium spp.	Microba, PCR, NOT_DETECTED		NOT_DETECTED	NOT_DETECTED	TN
E315	Cryptosporidium spp.	MALDI-TOF, NOT_DETECTED		NOT_DETECTED	NOT_DETECTED	TN
E316	Cryptosporidium spp.	Microba, PCR, NOT_DETECTED		NOT_DETECTED	NOT_DETECTED	TN
E317	Cryptosporidium spp.	MALDI-TOF, NOT_DETECTED		NOT_DETECTED	NOT_DETECTED	TN
E318	Cryptosporidium spp.	MALDI-TOF, NOT_DETECTED		NOT_DETECTED	NOT_DETECTED	TN
E319	Cryptosporidium spp.	MALDI-TOF, NOT_DETECTED		NOT_DETECTED	NOT_DETECTED	TN
E32	Cryptosporidium spp.	MALDI-TOF, NOT_DETECTED		NOT_DETECTED	NOT_DETECTED	TN
E320	Cryptosporidium spp.	MALDI-TOF, NOT_DETECTED		NOT_DETECTED	NOT_DETECTED	TN
E321	Cryptosporidium spp.	MALDI-TOF, NOT_DETECTED		NOT_DETECTED	NOT_DETECTED	TN
E322	Cryptosporidium spp.	MALDI-TOF, NOT_DETECTED		NOT_DETECTED	NOT_DETECTED	TN
E323	Cryptosporidium spp.	MALDI-TOF, NOT_DETECTED		NOT_DETECTED	NOT_DETECTED	TN
E324	Cryptosporidium spp.	MALDI-TOF, NOT_DETECTED	DETECTED, 36.18	INDETERMINATE	DETECTED	INDETERMINATE
E325	Cryptosporidium spp.	MALDI-TOF, NOT_DETECTED		NOT_DETECTED	NOT_DETECTED	TN
E326	Cryptosporidium spp.	MALDI-TOF, NOT_DETECTED		NOT_DETECTED	NOT_DETECTED	TN
E327	Cryptosporidium spp.	MALDI-TOF, NOT_DETECTED	DETECTED, 23.15; DETECTED, 22.87	DETECTED	DETECTED	TP
E328	Cryptosporidium spp.	MALDI-TOF, NOT_DETECTED	DETECTED, 32.59	INDETERMINATE	DETECTED	INDETERMINATE
E329	Cryptosporidium spp.	MALDI-TOF, NOT_DETECTED		NOT_DETECTED	NOT_DETECTED	TN
E33	Cryptosporidium spp.	MALDI-TOF, NOT_DETECTED		NOT_DETECTED	NOT_DETECTED	TN
E330	Cryptosporidium spp.	MALDI-TOF, NOT_DETECTED		NOT_DETECTED	NOT_DETECTED	TN
E331	Cryptosporidium spp.	MALDI-TOF, NOT_DETECTED		NOT_DETECTED	NOT_DETECTED	TN
E332	Cryptosporidium spp.	MALDI-TOF, NOT_DETECTED		NOT_DETECTED	NOT_DETECTED	TN
E333	Cryptosporidium spp.	MALDI-TOF, NOT_DETECTED		NOT_DETECTED	NOT_DETECTED	TN
E334	Cryptosporidium spp.	MALDI-TOF, NOT_DETECTED		NOT_DETECTED	NOT_DETECTED	TN
E335	Cryptosporidium spp.	MALDI-TOF, NOT_DETECTED	DETECTED, 27.46	INDETERMINATE	DETECTED	INDETERMINATE
E336	Cryptosporidium spp.	MALDI-TOF, NOT_DETECTED		NOT_DETECTED	NOT_DETECTED	TN
E337	Cryptosporidium spp.	MALDI-TOF, NOT_DETECTED		NOT_DETECTED	NOT_DETECTED	TN
E338	Cryptosporidium spp.	Microba, PCR, NOT_DETECTED		NOT_DETECTED	NOT_DETECTED	TN
E339	Cryptosporidium spp.	MALDI-TOF, NOT_DETECTED		NOT_DETECTED	NOT_DETECTED	TN
E34	Cryptosporidium spp.	MALDI-TOF, NOT_DETECTED		NOT_DETECTED	NOT_DETECTED	TN
E340	Cryptosporidium spp.	MALDI-TOF, NOT_DETECTED		NOT_DETECTED	NOT_DETECTED	TN
E341	Cryptosporidium spp.	MALDI-TOF, NOT_DETECTED	DETECTED, 26.46; DETECTED, 27.05	DETECTED	DETECTED	TP
E342	Cryptosporidium spp.	MALDI-TOF, NOT_DETECTED		NOT_DETECTED	NOT_DETECTED	TN
E343	Cryptosporidium spp.	MALDI-TOF, NOT_DETECTED		NOT_DETECTED	NOT_DETECTED	TN
E344	Cryptosporidium spp.	MALDI-TOF, NOT_DETECTED		NOT_DETECTED	NOT_DETECTED	TN
E345	Cryptosporidium spp.	MALDI-TOF, NOT_DETECTED		NOT_DETECTED	NOT_DETECTED	TN
E346	Cryptosporidium spp.	MALDI-TOF, NOT_DETECTED		NOT_DETECTED	NOT_DETECTED	TN
E348	Cryptosporidium spp.	MALDI-TOF, NOT_DETECTED		NOT_DETECTED	NOT_DETECTED	TN
E349	Cryptosporidium spp.	MALDI-TOF, NOT_DETECTED		NOT_DETECTED	NOT_DETECTED	TN
E35	Cryptosporidium spp.	MALDI-TOF, NOT_DETECTED		NOT_DETECTED	NOT_DETECTED	TN
E350	Cryptosporidium spp.	MALDI-TOF, NOT_DETECTED		NOT_DETECTED	NOT_DETECTED	TN
E351	Cryptosporidium spp.	MALDI-TOF, NOT_DETECTED		NOT_DETECTED	NOT_DETECTED	TN
E352	Cryptosporidium spp.	MALDI-TOF, NOT_DETECTED		NOT_DETECTED	NOT_DETECTED	TN
E353	Cryptosporidium spp.	MALDI-TOF, NOT_DETECTED		NOT_DETECTED	NOT_DETECTED	TN
E354	Cryptosporidium spp.	MALDI-TOF, NOT_DETECTED		NOT_DETECTED	NOT_DETECTED	TN
E355	Cryptosporidium spp.	MALDI-TOF, NOT_DETECTED		NOT_DETECTED	NOT_DETECTED	TN
E356	Cryptosporidium spp.	MALDI-TOF, NOT_DETECTED		NOT_DETECTED	NOT_DETECTED	TN
E357	Cryptosporidium spp.	MALDI-TOF, NOT_DETECTED		NOT_DETECTED	NOT_DETECTED	TN
E358	Cryptosporidium spp.	MALDI-TOF, NOT_DETECTED		NOT_DETECTED	NOT_DETECTED	TN
E359	Cryptosporidium spp.	MALDI-TOF, DETECTED		DETECTED	DETECTED	TP
E36	Cryptosporidium spp.	MALDI-TOF, NOT_DETECTED		NOT_DETECTED	NOT_DETECTED	TN
E360	Cryptosporidium spp.	Microba, PCR, NOT_DETECTED		NOT_DETECTED	NOT_DETECTED	TN
E361	Cryptosporidium spp.	MALDI-TOF, NOT_DETECTED	DETECTED, 24.32; DETECTED, 23.69	DETECTED	DETECTED	TP
E362	Cryptosporidium spp.	MALDI-TOF, NOT_DETECTED	DETECTED, 34.24	INDETERMINATE	DETECTED	INDETERMINATE
E363	Cryptosporidium spp.	MALDI-TOF, NOT_DETECTED		NOT_DETECTED	NOT_DETECTED	TN
E364	Cryptosporidium spp.	MALDI-TOF, NOT_DETECTED		NOT_DETECTED	NOT_DETECTED	TN
E365	Cryptosporidium spp.	MALDI-TOF, NOT_DETECTED		NOT_DETECTED	NOT_DETECTED	TN
E366	Cryptosporidium spp.	MALDI-TOF, NOT_DETECTED		NOT_DETECTED	NOT_DETECTED	TN
E367	Cryptosporidium spp.	MALDI-TOF, NOT_DETECTED	DETECTED, 29.73; DETECTED, 29.94	DETECTED	DETECTED	TP
E368	Cryptosporidium spp.	MALDI-TOF, NOT_DETECTED		NOT_DETECTED	NOT_DETECTED	TN
E369	Cryptosporidium spp.	MALDI-TOF, NOT_DETECTED		NOT_DETECTED	NOT_DETECTED	TN
E37	Cryptosporidium spp.	MALDI-TOF, NOT_DETECTED		NOT_DETECTED	NOT_DETECTED	TN
E370	Cryptosporidium spp.	MALDI-TOF, NOT_DETECTED		NOT_DETECTED	NOT_DETECTED	TN
E371	Cryptosporidium spp.	Microba, PCR, NOT_DETECTED		NOT_DETECTED	NOT_DETECTED	TN
E372	Cryptosporidium spp.	MALDI-TOF, NOT_DETECTED		NOT_DETECTED	NOT_DETECTED	TN
E373	Cryptosporidium spp.	MALDI-TOF, NOT_DETECTED		NOT_DETECTED	NOT_DETECTED	TN
E374	Cryptosporidium spp.	MALDI-TOF, NOT_DETECTED		NOT_DETECTED	NOT_DETECTED	TN
E375	Cryptosporidium spp.	MALDI-TOF, NOT_DETECTED		NOT_DETECTED	NOT_DETECTED	TN
E376	Cryptosporidium spp.	MALDI-TOF, NOT_DETECTED		NOT_DETECTED	NOT_DETECTED	TN
E377	Cryptosporidium spp.	MALDI-TOF, NOT_DETECTED		NOT_DETECTED	NOT_DETECTED	TN
E378	Cryptosporidium spp.	MALDI-TOF, NOT_DETECTED		NOT_DETECTED	NOT_DETECTED	TN
E379	Cryptosporidium spp.	MALDI-TOF, NOT_DETECTED		NOT_DETECTED	NOT_DETECTED	TN
E38	Cryptosporidium spp.	MALDI-TOF, NOT_DETECTED		NOT_DETECTED	NOT_DETECTED	TN
E380	Cryptosporidium spp.	MALDI-TOF, NOT_DETECTED		NOT_DETECTED	NOT_DETECTED	TN
E381	Cryptosporidium spp.	MALDI-TOF, NOT_DETECTED		NOT_DETECTED	NOT_DETECTED	TN
E382	Cryptosporidium spp.	MALDI-TOF, NOT_DETECTED		NOT_DETECTED	NOT_DETECTED	TN
E383	Cryptosporidium spp.	MALDI-TOF, NOT_DETECTED		NOT_DETECTED	NOT_DETECTED	TN
E384	Cryptosporidium spp.	MALDI-TOF, NOT_DETECTED		NOT_DETECTED	NOT_DETECTED	TN
E385	Cryptosporidium spp.	MALDI-TOF, NOT_DETECTED		NOT_DETECTED	NOT_DETECTED	TN
E386	Cryptosporidium spp.	MALDI-TOF, NOT_DETECTED		NOT_DETECTED	NOT_DETECTED	TN
E387	Cryptosporidium spp.	MALDI-TOF, NOT_DETECTED		NOT_DETECTED	NOT_DETECTED	TN
E388	Cryptosporidium spp.	MALDI-TOF, NOT_DETECTED		NOT_DETECTED	NOT_DETECTED	TN
E389	Cryptosporidium spp.	MALDI-TOF, NOT_DETECTED		NOT_DETECTED	NOT_DETECTED	TN
E39	Cryptosporidium spp.	MALDI-TOF, NOT_DETECTED		NOT_DETECTED	NOT_DETECTED	TN
E391	Cryptosporidium spp.	MALDI-TOF, NOT_DETECTED		NOT_DETECTED	NOT_DETECTED	TN
[truncated: 7,934 more rows]

## Sheet: Supp. Table 10
Episode ID	Reference Test Results	mNGS Assay Results	No. Reference Tests Exclusive	Reference Tests Exclusive	No. mNGS Exclusive	No. mNGS Excluive Pathogens	mNGS Pathogen Exclusive	No. mNGS Exclusive VFs	mNGS VF Exclusive	No. mNGS Exlusive AMR	mNGS AMR Exclusive
E1	Strongyloides spp.	Leukocidin ED; Strongyloides spp.	0		1	0		1	Leukocidin ED	0
E10	Clostridium difficile toxin B		1	Clostridium difficile toxin B	0	0		0		0
E100	Helicobacter pylori		1	Helicobacter pylori	0	0		0		0
E101	Norovirus GII		1	Norovirus GII	0	0		0		0
E102	Entamoeba histolytica	Entamoeba histolytica	0		0	0		0		0
E103	Giardia intestinalis		1	Giardia intestinalis	0	0		0		0
E104	Aeromonas spp.	Aeromonas spp.; Campylobacter concisus; blaACT; blaCTX-M-G1	0		3	1	Campylobacter concisus	0		2	blaACT; blaCTX-M-G1
E105	Blastocystis spp.		1	Blastocystis spp.	0	0		0		0
E106			0		0	0		0		0
E107	Helicobacter pylori	Tropheryma whipplei	1	Helicobacter pylori	1	1	Tropheryma whipplei	0		0
E108	Citrobacter freundii; Citrobacter spp.; Norovirus GII; Providencia alcalifaciens; Plesiomonas shigelloides	Plesiomonas shigelloides; blaDHA	4	Citrobacter freundii; Citrobacter spp.; Norovirus GII; Providencia alcalifaciens	1	0		0		1	blaDHA
E109	Adenovirus F (serotype 40/41)	Adenovirus F (serotype 40/41)	0		0	0		0		0
E11			0		0	0		0		0
E110			0		0	0		0		0
E111	Aeromonas spp.	Aeromonas spp.; blaACT; blaCMY_Group2; blaDHA; blaFOX; qnrB	0		5	0		0		5	blaACT; blaCMY_Group2; blaDHA; blaFOX; qnrB
E112	Blastocystis spp.; Campylobacter spp.; EIEC	EAEC; EIEC; blaCTX-M-G9; blaDHA; qnrB; rmtF	2	Blastocystis spp.; Campylobacter spp.	5	0		1	EAEC	4	blaCTX-M-G9; blaDHA; qnrB; rmtF
E113	Blastocystis spp.; EIEC; Vibrio spp.		3	Blastocystis spp.; EIEC; Vibrio spp.	0	0		0		0
E114	EIEC		1	EIEC	0	0		0		0
E115	Blastocystis spp.	Campylobacter concisus; Enterobius vermicularis	1	Blastocystis spp.	2	2	Campylobacter concisus; Enterobius vermicularis	0		0
E116	Clostridium difficile toxin B; Sapovirus		2	Clostridium difficile toxin B; Sapovirus	0	0		0		0
E117	Clostridium difficile toxin B	C. difficile Binary Toxin; Clostridium difficile toxin B; blaDHA	0		2	0		1	C. difficile Binary Toxin	1	blaDHA
E118	EIEC	EAEC; blaDHA; qnrB	1	EIEC	3	0		1	EAEC	2	blaDHA; qnrB
E119	Blastocystis spp.; Helicobacter pylori	blaDHA	2	Blastocystis spp.; Helicobacter pylori	1	0		0		1	blaDHA
E12	Blastocystis spp.		1	Blastocystis spp.	0	0		0		0
E120	Cryptosporidium spp.	Cryptosporidium spp.	0		0	0		0		0
E121	EIEC; Plesiomonas shigelloides	EAEC; EIEC; ETEC; Plesiomonas shigelloides; blaDHA; qnrB	0		4	0		2	EAEC; ETEC	2	blaDHA; qnrB
E122		C. difficile Binary Toxin; Clostridium difficile toxin B	0		2	0		2	C. difficile Binary Toxin; Clostridium difficile toxin B	0
E123	Blastocystis spp.; Giardia intestinalis	Giardia intestinalis	1	Blastocystis spp.	0	0		0		0
E124	Cryptosporidium spp.; Rotavirus A	Cryptosporidium spp.	1	Rotavirus A	0	0		0		0
E125	Burkholderia cepacia group; Vibrio spp.	Vibrio spp.	1	Burkholderia cepacia group	0	0		0		0
E126	Yersinia enterocolitica	Yersinia enterocolitica; blaOXA-48-like	0		1	0		0		1	blaOXA-48-like
E127	Adenovirus F (serotype 40/41)	Adenovirus F (serotype 40/41)	0		0	0		0		0
E128	Helicobacter pylori		1	Helicobacter pylori	0	0		0		0
E129	Yersinia enterocolitica	Yersinia enterocolitica	0		0	0		0		0
E13	Clostridium difficile toxin B	C. difficile Binary Toxin; Clostridium difficile toxin B; Salmonella spp.; blaACT; blaDHA; qnrB	0		5	1	Salmonella spp.	1	C. difficile Binary Toxin	3	blaACT; blaDHA; qnrB
E130	K. pneumoniae complex	Cryptosporidium spp.	1	K. pneumoniae complex	1	1	Cryptosporidium spp.	0		0
E131	S. Typhi; Salmonella spp.	Salmonella spp.	1	S. Typhi	0	0		0		0
E132	Aeromonas spp.; Salmonella spp.; Vibrio spp.	Aeromonas spp.; Campylobacter concisus	2	Salmonella spp.; Vibrio spp.	1	1	Campylobacter concisus	0		0
E133	Aeromonas spp.; Campylobacter spp.	Aeromonas spp.; Campylobacter spp.; Plesiomonas shigelloides; blaDHA	0		2	1	Plesiomonas shigelloides	0		1	blaDHA
E134	Aeromonas spp.; Vibrio spp.	Aeromonas spp.	1	Vibrio spp.	0	0		0		0
E135	Blastocystis spp.; Enterobius vermicularis	Cryptosporidium spp.; Enterobius vermicularis; blaCTX-M-G9	1	Blastocystis spp.	2	1	Cryptosporidium spp.	0		1	blaCTX-M-G9
E136		Campylobacter concisus; Clostridium perfringens enterotoxin; EPEC	0		3	1	Campylobacter concisus	2	Clostridium perfringens enterotoxin; EPEC	0
E137	Citrobacter freundii; Citrobacter spp.; Salmonella spp.	Leukocidin ED; Salmonella spp.; blaCMY_Group2	2	Citrobacter freundii; Citrobacter spp.	2	0		1	Leukocidin ED	1	blaCMY_Group2
E138			0		0	0		0		0
E139	Blastocystis spp.; Entamoeba coli; Salmonella spp.	Helicobacter fennelliae; rmtD; rmtF	3	Blastocystis spp.; Entamoeba coli; Salmonella spp.	3	1	Helicobacter fennelliae	0		2	rmtD; rmtF
E14	Adenovirus F (serotype 40/41)	Adenovirus F (serotype 40/41); Cryptosporidium spp.; Vibrio spp.	0		2	2	Cryptosporidium spp.; Vibrio spp.	0		0
E140	Blastocystis spp.; Entamoeba histolytica	Entamoeba histolytica	1	Blastocystis spp.	0	0		0		0
E141	Helicobacter pylori		1	Helicobacter pylori	0	0		0		0
E142	Helicobacter pylori; Yersinia enterocolitica	Yersinia enterocolitica	1	Helicobacter pylori	0	0		0		0
E143	EIEC	EAEC; EIEC; ETEC	0		2	0		2	EAEC; ETEC	0
E144	EIEC	EIEC; Leukocidin ED; blaCTX-M-G1; blaCTX-M-G9	0		3	0		1	Leukocidin ED	2	blaCTX-M-G1; blaCTX-M-G9
E145	Blastocystis spp.; Cyclospora cayetanensis	Cyclospora cayetanensis; blaGES; rmtD	1	Blastocystis spp.	2	0		0		2	blaGES; rmtD
E146	Blastocystis spp.; S. Typhi; Salmonella spp.	Salmonella spp.	2	Blastocystis spp.; S. Typhi	0	0		0		0
E147	Aeromonas spp.; EIEC; Salmonella spp.	EAEC; EIEC; EPEC; blaDHA; qnrB	2	Aeromonas spp.; Salmonella spp.	4	0		2	EAEC; EPEC	2	blaDHA; qnrB
E148	Adenovirus F (serotype 40/41); Astrovirus	Adenovirus F (serotype 40/41); EAEC; Staphylococcus enterotoxin C; blaCMY_Group2; blaDHA; qnrB	1	Astrovirus	5	0		2	EAEC; Staphylococcus enterotoxin C	3	blaCMY_Group2; blaDHA; qnrB
E149	Salmonella spp.	EAEC; Salmonella spp.; blaDHA; qnrB	0		3	0		1	EAEC	2	blaDHA; qnrB
E15	Helicobacter pylori		1	Helicobacter pylori	0	0		0		0
E150	Adenovirus F (serotype 40/41)	Adenovirus F (serotype 40/41); Campylobacter concisus	0		1	1	Campylobacter concisus	0		0
E151	Yersinia enterocolitica	Yersinia enterocolitica	0		0	0		0		0
E152	Entamoeba coli		1	Entamoeba coli	0	0		0		0
E153	Entamoeba coli		1	Entamoeba coli	0	0		0		0
E154	EIEC	EIEC; qnrB	0		1	0		0		1	qnrB
E155	Blastocystis spp.; Giardia intestinalis	Enterobius vermicularis; Giardia intestinalis; Leukocidin ED	1	Blastocystis spp.	2	1	Enterobius vermicularis	1	Leukocidin ED	0
E156	Helicobacter pylori		1	Helicobacter pylori	0	0		0		0
E157	Blastocystis spp.; Citrobacter spp.; K. ascorbata	Cyclospora cayetanensis; blaOXA-48-like	3	Blastocystis spp.; Citrobacter spp.; K. ascorbata	2	1	Cyclospora cayetanensis	0		1	blaOXA-48-like
E158	Blastocystis spp.; EIEC	rmtD	2	Blastocystis spp.; EIEC	1	0		0		1	rmtD
E159	Blastocystis spp.; Entamoeba histolytica		2	Blastocystis spp.; Entamoeba histolytica	0	0		0		0
E16	Vibrio spp.	Vibrio spp.	0		0	0		0		0
E160	Astrovirus; EIEC	EAEC; EIEC; ETEC; blaCMY_Group2; blaDHA; qnrB	1	Astrovirus	5	0		2	EAEC; ETEC	3	blaCMY_Group2; blaDHA; qnrB
E161	Vibrio spp.	Campylobacter concisus	1	Vibrio spp.	1	1	Campylobacter concisus	0		0
E162	EIEC	EAEC; EIEC; ETEC; rmtF	0		3	0		2	EAEC; ETEC	1	rmtF
E163	Blastocystis spp.; Entamoeba histolytica		2	Blastocystis spp.; Entamoeba histolytica	0	0		0		0
E164	Aeromonas spp.; Clostridium difficile toxin B	Aeromonas spp.; C. difficile Binary Toxin; Clostridium difficile toxin B; Leukocidin ED; blaCMY_Group2; qnrB	0		4	0		2	C. difficile Binary Toxin; Leukocidin ED	2	blaCMY_Group2; qnrB
E165	Citrobacter freundii; Citrobacter spp.	Cryptosporidium spp.	2	Citrobacter freundii; Citrobacter spp.	1	1	Cryptosporidium spp.	0		0
E166	Yersinia enterocolitica	Yersinia enterocolitica	0		0	0		0		0
E167	Clostridium difficile toxin B	EAEC; blaCMY_Group2; blaCTX-M-G2; blaDHA; blaGES; qnrB	1	Clostridium difficile toxin B	6	0		1	EAEC	5	blaCMY_Group2; blaCTX-M-G2; blaDHA; blaGES; qnrB
E168	Aeromonas spp.		1	Aeromonas spp.	0	0		0		0
E169	Aeromonas spp.	Adenovirus F (serotype 40/41); Aeromonas spp.; blaACT; blaAIM; blaCMY_Group1; blaCMY_Group2; blaDHA	0		6	1	Adenovirus F (serotype 40/41)	0		5	blaACT; blaAIM; blaCMY_Group1; blaCMY_Group2; blaDHA
E17	Helicobacter pylori		1	Helicobacter pylori	0	0		0		0
E170	EIEC	Campylobacter concisus; EIEC; Leukocidin ED; blaOXA-48-like	0		3	1	Campylobacter concisus	1	Leukocidin ED	1	blaOXA-48-like
E171	Aeromonas spp.; Salmonella spp.	Plesiomonas shigelloides; Salmonella spp.; blaDHA	1	Aeromonas spp.	2	1	Plesiomonas shigelloides	0		1	blaDHA
E172	Helicobacter pylori	blaCTX-M-G1	1	Helicobacter pylori	1	0		0		1	blaCTX-M-G1
E173	Giardia intestinalis	Giardia intestinalis	0		0	0		0		0
E174			0		0	0		0		0
E175	Salmonella spp.	EAEC; Salmonella spp.; blaACC; blaMIR; mcr-10	0		4	0		1	EAEC	3	blaACC; blaMIR; mcr-10
E176	Adenovirus F (serotype 40/41)	Adenovirus F (serotype 40/41)	0		0	0		0		0
E177	Aeromonas spp.		1	Aeromonas spp.	0	0		0		0
E178	Vibrio spp.	Plesiomonas shigelloides; Vibrio spp.	0		1	1	Plesiomonas shigelloides	0		0
E179	Blastocystis spp.; Endolimax nana; Entamoeba coli; Enterobacter spp.	rmtD	4	Blastocystis spp.; Endolimax nana; Entamoeba coli; Enterobacter spp.	1	0		0		1	rmtD
E18	Adenovirus F (serotype 40/41)	Adenovirus F (serotype 40/41); Campylobacter concisus	0		1	1	Campylobacter concisus	0		0
E180	Aeromonas spp.	Aeromonas spp.	0		0	0		0		0
E181	Clostridium difficile toxin B; Sapovirus		2	Clostridium difficile toxin B; Sapovirus	0	0		0		0
E182	Helicobacter pylori; Yersinia enterocolitica	Yersinia enterocolitica	1	Helicobacter pylori	0	0		0		0
E183	Plesiomonas shigelloides	Clostridium perfringens enterotoxin; Plesiomonas shigelloides; blaCTX-M-G8	0		2	0		1	Clostridium perfringens enterotoxin	1	blaCTX-M-G8
E184	Adenovirus F (serotype 40/41)	Adenovirus F (serotype 40/41)	0		0	0		0		0
E185	Aeromonas spp.; Yersinia enterocolitica	Yersinia frederiksenii; blaACC	2	Aeromonas spp.; Yersinia enterocolitica	2	1	Yersinia frederiksenii	0		1	blaACC
E186	Vibrio spp.	Vibrio spp.	0		0	0		0		0
E187	Campylobacter spp.	Campylobacter spp.	0		0	0		0		0
E188	Giardia intestinalis	Giardia intestinalis	0		0	0		0		0
E189	Aeromonas spp.; EIEC	Aeromonas spp.; EAEC; EIEC; blaDHA	0		2	0		1	EAEC	1	blaDHA
E19	Adenovirus F (serotype 40/41)		1	Adenovirus F (serotype 40/41)	0	0		0		0
E190	Aeromonas spp.	Aeromonas spp.; Campylobacter concisus	0		1	1	Campylobacter concisus	0		0
E191	Salmonella spp.	Salmonella spp.	0		0	0		0		0
E192			0		0	0		0		0
E193	Blastocystis spp.; EIEC	Campylobacter concisus; EIEC; Klebsiella mucoid regulator; Leukocidin ED; blaCTX-M-G1	1	Blastocystis spp.	4	1	Campylobacter concisus	2	Klebsiella mucoid regulator; Leukocidin ED	1	blaCTX-M-G1
E194	Entamoeba histolytica	Helicobacter fennelliae	1	Entamoeba histolytica	1	1	Helicobacter fennelliae	0		0
E195	Adenovirus F (serotype 40/41); Blastocystis spp.	Adenovirus F (serotype 40/41)	1	Blastocystis spp.	0	0		0		0
E196	Salmonella spp.	Salmonella spp.	0		0	0		0		0
E197	Aeromonas spp.	Aeromonas spp.; Arcobacter butzleri; EPEC; blaCMY_Group1; blaDHA	0		4	1	Arcobacter butzleri	1	EPEC	2	blaCMY_Group1; blaDHA
E198	EIEC; Norovirus GII	Campylobacter concisus; EAEC; EIEC; EPEC; Leukocidin ED; blaDHA; qnrB	1	Norovirus GII	6	1	Campylobacter concisus	3	EAEC; EPEC; Leukocidin ED	2	blaDHA; qnrB
E199		Cryptosporidium spp.	0		1	1	Cryptosporidium spp.	0		0
E2		C. difficile Binary Toxin; Campylobacter concisus; Clostridium difficile toxin B; Cryptosporidium spp.	0		4	2	Campylobacter concisus; Cryptosporidium spp.	2	C. difficile Binary Toxin; Clostridium difficile toxin B	0
E20	Blastocystis spp.; Cryptosporidium spp.	Cryptosporidium spp.	1	Blastocystis spp.	0	0		0		0
E200	Campylobacter spp.; Plesiomonas shigelloides	Campylobacter concisus; Campylobacter spp.; EAEC; Plesiomonas shigelloides; blaDHA	0		3	1	Campylobacter concisus	1	EAEC	1	blaDHA
E201	Clostridium difficile toxin B	C. difficile Binary Toxin; Clostridium difficile toxin B; blaOXA-23-like	0		2	0		1	C. difficile Binary Toxin	1	blaOXA-23-like
E202	Blastocystis spp.; Giardia intestinalis	Giardia intestinalis	1	Blastocystis spp.	0	0		0		0
E203	Adenovirus F (serotype 40/41)	Adenovirus F (serotype 40/41)	0		0	0		0		0
E204		Enterobius vermicularis; blaCTX-M-G2; rmtG	0		3	1	Enterobius vermicularis	0		2	blaCTX-M-G2; rmtG
E205	Campylobacter spp.; Salmonella spp.	Campylobacter spp.; Salmonella spp.	0		0	0		0		0
E206	Clostridium difficile toxin B	Arcobacter butzleri; C. difficile Binary Toxin; Campylobacter upsaliensis; Clostridium difficile toxin B	0		3	2	Arcobacter butzleri; Campylobacter upsaliensis	1	C. difficile Binary Toxin	0
E207	Campylobacter spp.	Campylobacter spp.	0		0	0		0		0
E208	Adenovirus F (serotype 40/41)	Adenovirus F (serotype 40/41); C. difficile Binary Toxin; Clostridium difficile toxin B; Cryptosporidium spp.; blaCMY_Group2	0		4	1	Cryptosporidium spp.	2	C. difficile Binary Toxin; Clostridium difficile toxin B	1	blaCMY_Group2
E209		Cryptosporidium spp.	0		1	1	Cryptosporidium spp.	0		0
E21	Helicobacter pylori		1	Helicobacter pylori	0	0		0		0
E210	EIEC	EIEC	0		0	0		0		0
E211	Aeromonas spp.; Campylobacter spp.	Adenovirus F (serotype 40/41); Aeromonas spp.; Campylobacter spp.; Leukocidin ED	0		2	1	Adenovirus F (serotype 40/41)	1	Leukocidin ED	0
E212		Giardia intestinalis	0		1	1	Giardia intestinalis	0		0
E213	Aeromonas spp.	Aeromonas spp.	0		0	0		0		0
E214	EIEC	qnrB; rmtD	1	EIEC	2	0		0		2	qnrB; rmtD
E215	Blastocystis spp.; Salmonella spp.		2	Blastocystis spp.; Salmonella spp.	0	0		0		0
E216	Adenovirus F (serotype 40/41)	EPEC; blaACT	1	Adenovirus F (serotype 40/41)	2	0		1	EPEC	1	blaACT
E217	Aeromonas spp.; EIEC	EIEC	1	Aeromonas spp.	0	0		0		0
E218	Blastocystis spp.; Giardia intestinalis	Giardia intestinalis; rmtD	1	Blastocystis spp.	1	0		0		1	rmtD
E219		Campylobacter concisus; Cryptosporidium spp.	0		2	2	Campylobacter concisus; Cryptosporidium spp.	0		0
E22	Vibrio spp.	EAEC	1	Vibrio spp.	1	0		1	EAEC	0
E220	Vibrio spp.	Vibrio spp.	0		0	0		0		0
E221	Clostridium difficile toxin B	blaACC; blaACT; blaCMY_Group2; blaMIR; qnrB	1	Clostridium difficile toxin B	5	0		0		5	blaACC; blaACT; blaCMY_Group2; blaMIR; qnrB
E222	Aeromonas spp.	Aeromonas spp.; Clostridium perfringens enterotoxin	0		1	0		1	Clostridium perfringens enterotoxin	0
E223	EIEC; Morganella morganii	EAEC; ETEC; blaCTX-M-G9; blaDHA	2	EIEC; Morganella morganii	4	0		2	EAEC; ETEC	2	blaCTX-M-G9; blaDHA
E224	Vibrio spp.	Adenovirus F (serotype 40/41); Vibrio spp.	0		1	1	Adenovirus F (serotype 40/41)	0		0
E225	Adenovirus F (serotype 40/41)	Adenovirus F (serotype 40/41)	0		0	0		0		0
E226	Yersinia enterocolitica	Yersinia enterocolitica	0		0	0		0		0
E227	Giardia intestinalis	Clostridium perfringens enterotoxin; rmtD	1	Giardia intestinalis	2	0		1	Clostridium perfringens enterotoxin	1	rmtD
E228	Adenovirus F (serotype 40/41); Citrobacter spp.	Adenovirus F (serotype 40/41)	1	Citrobacter spp.	0	0		0		0
E229	Aeromonas spp.; Vibrio spp.	EAEC; Vibrio spp.	1	Aeromonas spp.	1	0		1	EAEC	0
E23	Cyclospora cayetanensis; Yersinia enterocolitica	Cyclospora cayetanensis; Yersinia enterocolitica	0		0	0		0		0
E230	Aeromonas spp.; Blastocystis spp.; C. testosteroni; Commamonas; EIEC	EIEC	4	Aeromonas spp.; Blastocystis spp.; C. testosteroni; Commamonas	0	0		0		0
E231	Aeromonas spp.	EAEC; blaCMY_Group2; qnrB	1	Aeromonas spp.	3	0		1	EAEC	2	blaCMY_Group2; qnrB
E232	Adenovirus F (serotype 40/41)		1	Adenovirus F (serotype 40/41)	0	0		0		0
E233	Helicobacter pylori	Klebsiella mucoid regulator	1	Helicobacter pylori	1	0		1	Klebsiella mucoid regulator	0
E234	C. difficile Binary Toxin; Clostridium difficile toxin B; Enterobacter cloacae; Enterobacter spp.; Morganella morganii	blaACC; blaACT; blaDHA	5	C. difficile Binary Toxin; Clostridium difficile toxin B; Enterobacter cloacae; Enterobacter spp.; Morganella morganii	3	0		0		3	blaACC; blaACT; blaDHA
E235	Adenovirus F (serotype 40/41)	Adenovirus F (serotype 40/41)	0		0	0		0		0
E236	Blastocystis spp.; Entamoeba coli; Taenia spp.	Taenia spp.; rmtD	2	Blastocystis spp.; Entamoeba coli	1	0		0		1	rmtD
E237	Giardia intestinalis		1	Giardia intestinalis	0	0		0		0
E238	Blastocystis spp.; Giardia intestinalis	Giardia intestinalis	1	Blastocystis spp.	0	0		0		0
E239	Blastocystis spp.; Giardia intestinalis; Helicobacter pylori	rmtF	3	Blastocystis spp.; Giardia intestinalis; Helicobacter pylori	1	0		0		1	rmtF
E24	Campylobacter spp.	Campylobacter concisus; Campylobacter spp.; blaCMY_Group2; qnrB	0		3	1	Campylobacter concisus	0		2	blaCMY_Group2; qnrB
E240	Clostridium difficile toxin B	Campylobacter concisus; blaCMY_Group2; blaDHA; qnrB	1	Clostridium difficile toxin B	4	1	Campylobacter concisus	0		3	blaCMY_Group2; blaDHA; qnrB
E241	Adenovirus F (serotype 40/41)	Adenovirus F (serotype 40/41); EPEC; blaMIR	0		2	0		1	EPEC	1	blaMIR
E242		Cyclospora cayetanensis; EPEC	0		2	1	Cyclospora cayetanensis	1	EPEC	0
E243	Campylobacter spp.; EIEC; Norovirus GI	Campylobacter spp.; EAEC; EIEC; ETEC; blaDHA; qnrB	1	Norovirus GI	4	0		2	EAEC; ETEC	2	blaDHA; qnrB
E244	Entamoeba coli	Cryptosporidium spp.	1	Entamoeba coli	1	1	Cryptosporidium spp.	0		0
E245	Edwardsiella tarda	Edwardsiella tarda	0		0	0		0		0
E246	Edwardsiella tarda	Edwardsiella tarda	0		0	0		0		0
E247	Aeromonas spp.; Campylobacter spp.; Plesiomonas shigelloides	Aeromonas spp.; Campylobacter spp.; EAEC; Plesiomonas shigelloides; blaDHA; qnrB	0		3	0		1	EAEC	2	blaDHA; qnrB
E248	Vibrio spp.	Vibrio spp.	0		0	0		0		0
E249	Entamoeba histolytica		1	Entamoeba histolytica	0	0		0		0
E25	Helicobacter pylori		1	Helicobacter pylori	0	0		0		0
E250	Blastocystis spp.; EIEC		2	Blastocystis spp.; EIEC	0	0		0		0
E251	Vibrio spp.	EAEC; Vibrio spp.	0		1	0		1	EAEC	0
E252		Tropheryma whipplei	0		1	1	Tropheryma whipplei	0		0
E253	Yersinia enterocolitica	Arcobacter butzleri; Yersinia enterocolitica; blaCMY_Group2; qnrB; rmtF	0		4	1	Arcobacter butzleri	0		3	blaCMY_Group2; qnrB; rmtF
E254	Serratia fonticola		1	Serratia fonticola	0	0		0		0
E255	Adenovirus F (serotype 40/41)	Adenovirus F (serotype 40/41); blaCMY_Group2; qnrB	0		2	0		0		2	blaCMY_Group2; qnrB
E256	Salmonella spp.	Campylobacter concisus; Salmonella spp.	0		1	1	Campylobacter concisus	0		0
E257	Giardia intestinalis	Giardia intestinalis	0		0	0		0		0
E258	Cryptosporidium spp.	Cryptosporidium spp.	0		0	0		0		0
E259		Cryptosporidium spp.	0		1	1	Cryptosporidium spp.	0		0
E26		Necator americanus; blaDHA	0		2	1	Necator americanus	0		1	blaDHA
E260	Adenovirus F (serotype 40/41); Rotavirus A	Adenovirus F (serotype 40/41)	1	Rotavirus A	0	0		0		0
E261	Blastocystis spp.; Campylobacter spp.	rmtD	2	Blastocystis spp.; Campylobacter spp.	1	0		0		1	rmtD
E262	Campylobacter spp.	Campylobacter spp.; EPEC	0		1	0		1	EPEC	0
E263		Cryptosporidium spp.; Klebsiella mucoid regulator; rmtD	0		3	1	Cryptosporidium spp.	1	Klebsiella mucoid regulator	1	rmtD
E264	Yersinia enterocolitica	Campylobacter concisus; Clostridium perfringens enterotoxin; Klebsiella mucoid regulator; Yersinia enterocolitica; blaACT; blaMIR; qnrB	0		6	1	Campylobacter concisus	2	Clostridium perfringens enterotoxin; Klebsiella mucoid regulator	3	blaACT; blaMIR; qnrB
E265	Astrovirus; Blastocystis spp.; EIEC	Campylobacter concisus; EAEC; blaCMY_Group2; blaDHA; qnrB	3	Astrovirus; Blastocystis spp.; EIEC	5	1	Campylobacter concisus	1	EAEC	3	blaCMY_Group2; blaDHA; qnrB
E266			0		0	0		0		0
E267		Cryptosporidium spp.	0		1	1	Cryptosporidium spp.	0		0
E268	Clostridium difficile toxin B	C. difficile Binary Toxin; Campylobacter concisus; Clostridium difficile toxin B; blaCMY_Group2; qnrB	0		4	1	Campylobacter concisus	1	C. difficile Binary Toxin	2	blaCMY_Group2; qnrB
E269	Vibrio spp.	Vibrio spp.; blaOXA-48-like	0		1	0		0		1	blaOXA-48-like
E27	Aeromonas spp.; Campylobacter spp.	Campylobacter spp.; blaCMY_Group1; blaCMY_Group2; blaDHA; qnrB	1	Aeromonas spp.	4	0		0		4	blaCMY_Group1; blaCMY_Group2; blaDHA; qnrB
E270	Vibrio spp.	EAEC; ETEC; Vibrio spp.	0		2	0		2	EAEC; ETEC	0
E271	EIEC; Hafnia alvei	EIEC	1	Hafnia alvei	0	0		0		0
E272	Adenovirus F (serotype 40/41)	C. difficile Binary Toxin; Clostridium difficile toxin B; blaDHA	1	Adenovirus F (serotype 40/41)	3	0		2	C. difficile Binary Toxin; Clostridium difficile toxin B	1	blaDHA
E273			0		0	0		0		0
E274	Blastocystis spp.; Giardia intestinalis	Giardia intestinalis	1	Blastocystis spp.	0	0		0		0
E275	EIEC; Yersinia enterocolitica	Campylobacter concisus; EIEC; Yersinia enterocolitica; blaACT	0		2	1	Campylobacter concisus	0		1	blaACT
E276	Blastocystis spp.; Endolimax nana; Giardia intestinalis	Giardia intestinalis	2	Blastocystis spp.; Endolimax nana	0	0		0		0
E277		Cyclospora cayetanensis; blaCMY_Group2; qnrB	0		3	1	Cyclospora cayetanensis	0		2	blaCMY_Group2; qnrB
E278	C. difficile Binary Toxin; Clostridium difficile toxin B		2	C. difficile Binary Toxin; Clostridium difficile toxin B	0	0		0		0
E279		Cyclospora cayetanensis	0		1	1	Cyclospora cayetanensis	0		0
E28	Helicobacter pylori		1	Helicobacter pylori	0	0		0		0
E280	EIEC	EAEC; EPEC; blaDHA; qnrB	1	EIEC	4	0		2	EAEC; EPEC	2	blaDHA; qnrB
E281	EIEC; Norovirus GII	EAEC; blaDHA; qnrB	2	EIEC; Norovirus GII	3	0		1	EAEC	2	blaDHA; qnrB
E282	Blastocystis spp.	Arcobacter butzleri; Cryptosporidium spp.	1	Blastocystis spp.	2	2	Arcobacter butzleri; Cryptosporidium spp.	0		0
E283	Adenovirus F (serotype 40/41)	blaOXA-23-like	1	Adenovirus F (serotype 40/41)	1	0		0		1	blaOXA-23-like
E284	Citrobacter freundii; Citrobacter spp.; Clostridium difficile toxin B	blaACT; blaCMY_Group2	3	Citrobacter freundii; Citrobacter spp.; Clostridium difficile toxin B	2	0		0		2	blaACT; blaCMY_Group2
E285	Helicobacter pylori	blaCMY_Group2	1	Helicobacter pylori	1	0		0		1	blaCMY_Group2
E286	Helicobacter pylori		1	Helicobacter pylori	0	0		0		0
E287		blaCMY_Group2; qnrB	0		2	0		0		2	blaCMY_Group2; qnrB
E288	Adenovirus F (serotype 40/41)	blaACT; blaDHA	1	Adenovirus F (serotype 40/41)	2	0		0		2	blaACT; blaDHA
E289	Campylobacter spp.; Plesiomonas shigelloides; Salmonella spp.	Campylobacter concisus; Campylobacter spp.; EAEC; Plesiomonas shigelloides	1	Salmonella spp.	2	1	Campylobacter concisus	1	EAEC	0
E29	Blastocystis spp.	Campylobacter concisus; Cyclospora cayetanensis	1	Blastocystis spp.	2	2	Campylobacter concisus; Cyclospora cayetanensis	0		0
E290		Cryptosporidium spp.	0		1	1	Cryptosporidium spp.	0		0
E291	Adenovirus F (serotype 40/41)		1	Adenovirus F (serotype 40/41)	0	0		0		0
E292	EIEC		1	EIEC	0	0		0		0
E293	Giardia intestinalis	Giardia intestinalis	0		0	0		0		0
E294		Cyclospora cayetanensis; blaDHA; qnrB	0		3	1	Cyclospora cayetanensis	0		2	blaDHA; qnrB
E295	Campylobacter spp.	Campylobacter spp.; Helicobacter pullorum	0		1	1	Helicobacter pullorum	0		0
E296	Campylobacter spp.	Campylobacter spp.	0		0	0		0		0
E297		Cyclospora cayetanensis	0		1	1	Cyclospora cayetanensis	0		0
E298	Aeromonas spp.	Aeromonas spp.; Campylobacter concisus	0		1	1	Campylobacter concisus	0		0
E299	Blastocystis spp.; Giardia intestinalis	Giardia intestinalis; blaCMY_Group2; qnrB	1	Blastocystis spp.	2	0		0		2	blaCMY_Group2; qnrB
E3	Blastocystis spp.; Citrobacter spp.; Yersinia enterocolitica	Yersinia enterocolitica; rmtD	2	Blastocystis spp.; Citrobacter spp.	1	0		0		1	rmtD
E30	EIEC	Campylobacter concisus; EAEC; EIEC; EPEC; blaDHA; qnrB	0		5	1	Campylobacter concisus	2	EAEC; EPEC	2	blaDHA; qnrB
E300		Cryptosporidium spp.; Klebsiella mucoid regulator	0		2	1	Cryptosporidium spp.	1	Klebsiella mucoid regulator	0
E301	Aeromonas spp.	Aeromonas spp.; blaACT; blaCMY_Group1; blaCMY_Group2; qnrB	0		4	0		0		4	blaACT; blaCMY_Group1; blaCMY_Group2; qnrB
E302	Plesiomonas shigelloides; Salmonella spp.	Campylobacter concisus; EAEC; Plesiomonas shigelloides; Salmonella spp.; blaDHA; qnrB	0		4	1	Campylobacter concisus	1	EAEC	2	blaDHA; qnrB
E303	Blastocystis spp.; Entamoeba histolytica	EAEC	2	Blastocystis spp.; Entamoeba histolytica	1	0		1	EAEC	0
E304	Blastocystis spp.; Giardia intestinalis	Giardia intestinalis	1	Blastocystis spp.	0	0		0		0
E305	Aeromonas spp.; Salmonella spp.	Aeromonas spp.; EAEC; Salmonella spp.; blaDHA; qnrB	0		3	0		1	EAEC	2	blaDHA; qnrB
E306	Clostridium difficile toxin B	C. difficile Binary Toxin; Clostridium difficile toxin B	0		1	0		1	C. difficile Binary Toxin	0
E307	EIEC; Morganella morganii	EAEC; EIEC; EPEC; blaCMY_Group2; blaDHA; blaOXA-48-like; qnrB	1	Morganella morganii	6	0		2	EAEC; EPEC	4	blaCMY_Group2; blaDHA; blaOXA-48-like; qnrB
E308	Blastocystis spp.; Giardia intestinalis	Giardia intestinalis; blaDHA; qnrB; rmtF	1	Blastocystis spp.	3	0		0		3	blaDHA; qnrB; rmtF
E309		Cryptosporidium spp.	0		1	1	Cryptosporidium spp.	0		0
E31	Aeromonas spp.; Campylobacter spp.; Plesiomonas shigelloides; Salmonella spp.	Campylobacter spp.; Helicobacter pullorum; Plesiomonas shigelloides	2	Aeromonas spp.; Salmonella spp.	1	1	Helicobacter pullorum	0		0
E310	Aeromonas spp.	EAEC; qnrB	1	Aeromonas spp.	2	0		1	EAEC	1	qnrB
E311	Adenovirus F (serotype 40/41)	Adenovirus F (serotype 40/41)	0		0	0		0		0
E312	Clostridium difficile toxin B	C. difficile Binary Toxin; Clostridium difficile toxin B; blaCMY_Group2; mcr-10; qnrB	0		4	0		1	C. difficile Binary Toxin	3	blaCMY_Group2; mcr-10; qnrB
E313	Blastocystis spp.; EIEC; Yersinia enterocolitica	EIEC; Yersinia enterocolitica; blaCTX-M-G9	1	Blastocystis spp.	1	0		0		1	blaCTX-M-G9
E314	Aeromonas spp.; EIEC	Aeromonas spp.; EIEC; blaCTX-M-G8; blaDHA; qnrB; rmtD	0		4	0		0		4	blaCTX-M-G8; blaDHA; qnrB; rmtD
E315	Campylobacter spp.; EIEC	Campylobacter spp.	1	EIEC	0	0		0		0
E316	Clostridium difficile toxin B	C. difficile Binary Toxin; Clostridium difficile toxin B	0		1	0		1	C. difficile Binary Toxin	0
E317	Blastocystis spp.; EIEC	Campylobacter concisus; EIEC; Helicobacter cinaedi; blaCTX-M-G9	1	Blastocystis spp.	3	2	Campylobacter concisus; Helicobacter cinaedi	0		1	blaCTX-M-G9
E318	Adenovirus F (serotype 40/41)	Adenovirus F (serotype 40/41); blaCMY_Group2	0		1	0		0		1	blaCMY_Group2
E319	Aeromonas spp.; Clostridium difficile toxin B	Aeromonas spp.; Clostridium perfringens enterotoxin; EPEC	1	Clostridium difficile toxin B	2	0		2	Clostridium perfringens enterotoxin; EPEC	0
E32	Norovirus GII; Salmonella spp.; Sapovirus	EPEC; Salmonella spp.	2	Norovirus GII; Sapovirus	1	0		1	EPEC	0
E320	Giardia intestinalis	Giardia intestinalis; blaCMY_Group2	0		1	0		0		1	blaCMY_Group2
E321	Adenovirus F (serotype 40/41)	EAEC; Enterobius vermicularis; blaCTX-M-G1	1	Adenovirus F (serotype 40/41)	3	1	Enterobius vermicularis	1	EAEC	1	blaCTX-M-G1
E322	Campylobacter spp.	Campylobacter spp.; Klebsiella mucoid regulator; Staphylococcus enterotoxin A	0		2	0		2	Klebsiella mucoid regulator; Staphylococcus enterotoxin A	0
E323	Enterobius vermicularis	Enterobius vermicularis	0		0	0		0		0
E324	Campylobacter spp.	Clostridium perfringens enterotoxin; Cryptosporidium spp.	1	Campylobacter spp.	2	1	Cryptosporidium spp.	1	Clostridium perfringens enterotoxin	0
E325	Aeromonas spp.; Plesiomonas shigelloides	Campylobacter concisus; Plesiomonas shigelloides; blaCTX-M-G9	1	Aeromonas spp.	2	1	Campylobacter concisus	0		1	blaCTX-M-G9
E326	Adenovirus F (serotype 40/41)	Adenovirus F (serotype 40/41); Clostridium difficile toxin B	0		1	0		1	Clostridium difficile toxin B	0
E327		Cryptosporidium spp.; EAEC	0		2	1	Cryptosporidium spp.	1	EAEC	0
E328		Cryptosporidium spp.	0		1	1	Cryptosporidium spp.	0		0
E329	EIEC	EAEC; EIEC; ETEC; blaDHA; qnrB	0		4	0		2	EAEC; ETEC	2	blaDHA; qnrB
E33			0		0	0		0		0
E330	Clostridium difficile toxin B; Morganella morganii	Campylobacter concisus	2	Clostridium difficile toxin B; Morganella morganii	1	1	Campylobacter concisus	0		0
E331	Clostridium difficile toxin B	C. difficile Binary Toxin; Clostridium difficile toxin B; blaCMY_Group2	0		2	0		1	C. difficile Binary Toxin	1	blaCMY_Group2
E332	Adenovirus F (serotype 40/41)	Adenovirus F (serotype 40/41); EPEC	0		1	0		1	EPEC	0
E333	Blastocystis spp.	Cyclospora cayetanensis	1	Blastocystis spp.	1	1	Cyclospora cayetanensis	0		0
E334	Plesiomonas shigelloides	Plesiomonas shigelloides	0		0	0		0		0
E335	Proteus vulgaris; Sapovirus	Cryptosporidium spp.	2	Proteus vulgaris; Sapovirus	1	1	Cryptosporidium spp.	0		0
E336		Giardia intestinalis	0		1	1	Giardia intestinalis	0		0
E337	Clostridium difficile toxin B	C. difficile Binary Toxin; Clostridium difficile toxin B	0		1	0		1	C. difficile Binary Toxin	0
E338	Helicobacter pylori		1	Helicobacter pylori	0	0		0		0
E339	Blastocystis spp.; Entamoeba histolytica	blaCMY_Group2; qnrB	2	Blastocystis spp.; Entamoeba histolytica	2	0		0		2	blaCMY_Group2; qnrB
E34	Helicobacter pylori		1	Helicobacter pylori	0	0		0		0
E340		Cyclospora cayetanensis	0		1	1	Cyclospora cayetanensis	0		0
E341		Cryptosporidium spp.	0		1	1	Cryptosporidium spp.	0		0
E342	Clostridium difficile toxin B		1	Clostridium difficile toxin B	0	0		0		0
E343	Blastocystis spp.; Cyclospora cayetanensis	Cyclospora cayetanensis	1	Blastocystis spp.	0	0		0		0
E344	Campylobacter spp.; Citrobacter spp.; Plesiomonas shigelloides	EAEC; Plesiomonas shigelloides; STEC; blaCMY_Group2; blaCTX-M-G8; blaDHA; qnrB	2	Campylobacter spp.; Citrobacter spp.	6	0		2	EAEC; STEC	4	blaCMY_Group2; blaCTX-M-G8; blaDHA; qnrB
E345	Vibrio spp.	Campylobacter concisus; Vibrio spp.	0		1	1	Campylobacter concisus	0		0
E346	Clostridium difficile toxin B	Campylobacter concisus	1	Clostridium difficile toxin B	1	1	Campylobacter concisus	0		0
E347	Helicobacter pylori		1	Helicobacter pylori	0	0		0		0
E348	Salmonella spp.	Salmonella spp.	0		0	0		0		0
E349	Adenovirus F (serotype 40/41)	Adenovirus F (serotype 40/41)	0		0	0		0		0
E35	Campylobacter spp.	Campylobacter spp.; EPEC	0		1	0		1	EPEC	0
E350	EIEC	EIEC; qnrB	0		1	0		0		1	qnrB
E351	Yersinia enterocolitica	Yersinia enterocolitica	0		0	0		0		0
E352	Clostridium difficile toxin B	blaACT; blaCMY_Group2; qnrB	1	Clostridium difficile toxin B	3	0		0		3	blaACT; blaCMY_Group2; qnrB
E353	Giardia intestinalis	Giardia intestinalis	0		0	0		0		0
E354	Citrobacter freundii; Citrobacter spp.; Salmonella spp.; Yersinia enterocolitica	Leukocidin ED; Salmonella spp.; blaACC; blaCMY_Group2; qnrB	3	Citrobacter freundii; Citrobacter spp.; Yersinia enterocolitica	4	0		1	Leukocidin ED	3	blaACC; blaCMY_Group2; qnrB
E355	EIEC	Campylobacter concisus; EAEC; blaDHA	1	EIEC	3	1	Campylobacter concisus	1	EAEC	1	blaDHA
E356	Blastocystis spp.; Entamoeba hartmanni	blaMIR; rmtD	2	Blastocystis spp.; Entamoeba hartmanni	2	0		0		2	blaMIR; rmtD
E357	Adenovirus F (serotype 40/41); Morganella morganii	Adenovirus F (serotype 40/41); blaDHA	1	Morganella morganii	1	0		0		1	blaDHA
E358		Giardia intestinalis; blaCMY_Group2	0		2	1	Giardia intestinalis	0		1	blaCMY_Group2
E359	Cryptosporidium spp.	Cryptosporidium spp.	0		0	0		0		0
E36	Helicobacter pylori; Salmonella spp.	Giardia intestinalis	2	Helicobacter pylori; Salmonella spp.	1	1	Giardia intestinalis	0		0
E360	Helicobacter pylori	Staphylococcus enterotoxin C; Staphylococcus enterotoxin G; blaACT	1	Helicobacter pylori	3	0		2	Staphylococcus enterotoxin C; Staphylococcus enterotoxin G	1	blaACT
E361		Cryptosporidium spp.	0		1	1	Cryptosporidium spp.	0		0
E362		Cryptosporidium spp.	0		1	1	Cryptosporidium spp.	0		0
E363	Norovirus GII; Salmonella spp.	Campylobacter concisus; EPEC; Salmonella spp.	1	Norovirus GII	2	1	Campylobacter concisus	1	EPEC	0
E364	Citrobacter spp.; Clostridium difficile toxin B	C. difficile Binary Toxin; Clostridium difficile toxin B; blaCMY_Group2	1	Citrobacter spp.	2	0		1	C. difficile Binary Toxin	1	blaCMY_Group2
E365	Adenovirus F (serotype 40/41); Campylobacter spp.	Campylobacter concisus; Campylobacter spp.; EPEC; blaDHA; qnrB	1	Adenovirus F (serotype 40/41)	4	1	Campylobacter concisus	1	EPEC	2	blaDHA; qnrB
E366	Campylobacter spp.	Campylobacter spp.; blaACT	0		1	0		0		1	blaACT
E367		Cryptosporidium spp.; blaDHA; qnrB	0		3	1	Cryptosporidium spp.	0		2	blaDHA; qnrB
E368	Salmonella spp.		1	Salmonella spp.	0	0		0		0
E369		Cyclospora cayetanensis; EPEC; blaDHA; qnrB; rmtG	0		5	1	Cyclospora cayetanensis	1	EPEC	3	blaDHA; qnrB; rmtG
E37	Blastocystis spp.; Yersinia enterocolitica	Yersinia enterocolitica	1	Blastocystis spp.	0	0		0		0
E370	Clostridium difficile toxin B	C. difficile Binary Toxin; Clostridium difficile toxin B; blaDHA	0		2	0		1	C. difficile Binary Toxin	1	blaDHA
E371	Aeromonas spp.	blaCMY_Group2; qnrB	1	Aeromonas spp.	2	0		0		2	blaCMY_Group2; qnrB
E372	Enterobius vermicularis	Enterobius vermicularis	0		0	0		0		0
E373	Campylobacter spp.		1	Campylobacter spp.	0	0		0		0
E374	Norovirus GI; Salmonella spp.	Campylobacter concisus; Salmonella spp.	1	Norovirus GI	1	1	Campylobacter concisus	0		0
E375	Salmonella spp.	C. difficile Binary Toxin; Salmonella spp.	0		1	0		1	C. difficile Binary Toxin	0
E376	Aeromonas spp.; Salmonella spp.	Salmonella spp.	1	Aeromonas spp.	0	0		0		0
E377	Blastocystis spp.; Yersinia enterocolitica	Yersinia enterocolitica	1	Blastocystis spp.	0	0		0		0
E378	Blastocystis spp.; Yersinia enterocolitica	Yersinia enterocolitica	1	Blastocystis spp.	0	0		0		0
E379	Blastocystis spp.; Campylobacter spp.	Campylobacter spp.; EAEC	1	Blastocystis spp.	1	0		1	EAEC	0
E38	Aeromonas spp.; Campylobacter spp.; Plesiomonas shigelloides	Campylobacter spp.; Plesiomonas shigelloides; qnrB	1	Aeromonas spp.	1	0		0		1	qnrB
E380	Helicobacter pylori	rmtD	1	Helicobacter pylori	1	0		0		1	rmtD
E381	Hafnia alvei		1	Hafnia alvei	0	0		0		0
E382		rmtD	0		1	0		0		1	rmtD
E383	EIEC		1	EIEC	0	0		0		0
E384			0		0	0		0		0
E385	Clostridium difficile toxin B	C. difficile Binary Toxin; Clostridium difficile toxin B; blaACT; blaCMY_Group2; qnrB	0		4	0		1	C. difficile Binary Toxin	3	blaACT; blaCMY_Group2; qnrB
E386	Campylobacter spp.; Hafnia alvei; Yersinia enterocolitica	Campylobacter spp.; Helicobacter cinaedi; Helicobacter fennelliae; Neisseria gonorrhoeae; Yersinia enterocolitica; qnrB	1	Hafnia alvei	4	3	Helicobacter cinaedi; Helicobacter fennelliae; Neisseria gonorrhoeae	0		1	qnrB
E387	Citrobacter spp.; Clostridium difficile toxin B; Proteus vulgaris; Sphingomonas	C. difficile Binary Toxin; Clostridium difficile toxin B	3	Citrobacter spp.; Proteus vulgaris; Sphingomonas	1	0		1	C. difficile Binary Toxin	0
E388	Salmonella spp.	Campylobacter concisus; Salmonella spp.	0		1	1	Campylobacter concisus	0		0
E389	Blastocystis spp.; Giardia intestinalis	Giardia intestinalis	1	Blastocystis spp.	0	0		0		0
E39	Yersinia enterocolitica	Yersinia enterocolitica; Yersinia stable toxin	0		1	0		1	Yersinia stable toxin	0
E390	Helicobacter pylori		1	Helicobacter pylori	0	0		0		0
E391	Aeromonas spp.; Vibrio spp.	Aeromonas spp.; EPEC; Helicobacter pylori; Vibrio spp.; qnrB	0		3	1	Helicobacter pylori	1	EPEC	1	qnrB
E392	Clostridium difficile toxin B	C. difficile Binary Toxin; Clostridium difficile toxin B; blaACT	0		2	0		1	C. difficile Binary Toxin	1	blaACT
E393	EIEC; P. mirabilis; Rotavirus A	Campylobacter concisus; EAEC; blaDHA	3	EIEC; P. mirabilis; Rotavirus A	3	1	Campylobacter concisus	1	EAEC	1	blaDHA
E394	EIEC; Providencia alcalifaciens	EAEC; EIEC; EPEC; ETEC; Leukocidin ED; blaDHA; qnrB	1	Providencia alcalifaciens	6	0		4	EAEC; EPEC; ETEC; Leukocidin ED	2	blaDHA; qnrB
E395	Campylobacter spp.	Campylobacter spp.	0		0	0		0		0
E396	Salmonella spp.	EPEC; Leukocidin ED; Salmonella spp.	0		2	0		2	EPEC; Leukocidin ED	0
E397	Blastocystis spp.; EIEC	EIEC; qnrB; rmtD	1	Blastocystis spp.	2	0		0		2	qnrB; rmtD
E398	Vibrio spp.	Campylobacter concisus; Clostridium perfringens enterotoxin; blaACT	1	Vibrio spp.	3	1	Campylobacter concisus	1	Clostridium perfringens enterotoxin	1	blaACT
E399	Clostridium difficile toxin B	Clostridium difficile toxin B; blaDHA; qnrB	0		2	0		0		2	blaDHA; qnrB
E4	Astrovirus; Clostridium difficile toxin B	Campylobacter concisus	2	Astrovirus; Clostridium difficile toxin B	1	1	Campylobacter concisus	0		0
E40	Endolimax nana; Entamoeba coli; Yersinia enterocolitica	Campylobacter concisus; Yersinia enterocolitica	2	Endolimax nana; Entamoeba coli	1	1	Campylobacter concisus	0		0
E400	Campylobacter spp.	Campylobacter spp.	0		0	0		0		0
E401	Edwardsiella tarda	Edwardsiella tarda; Plesiomonas shigelloides	0		1	1	Plesiomonas shigelloides	0		0
E402		Cryptosporidium spp.	0		1	1	Cryptosporidium spp.	0		0
E403	Aeromonas spp.; Plesiomonas shigelloides	Plesiomonas shigelloides	1	Aeromonas spp.	0	0		0		0
E404		Cryptosporidium spp.	0		1	1	Cryptosporidium spp.	0		0
E405	Aeromonas spp.	Cryptosporidium spp.; EAEC	1	Aeromonas spp.	2	1	Cryptosporidium spp.	1	EAEC	0
E406		Cyclospora cayetanensis; Staphylococcus enterotoxin G	0		2	1	Cyclospora cayetanensis	1	Staphylococcus enterotoxin G	0
E407	Campylobacter spp.	Campylobacter spp.	0		0	0		0		0
E408			0		0	0		0		0
E409	Adenovirus F (serotype 40/41)	Adenovirus F (serotype 40/41); Klebsiella mucoid regulator; blaCTX-M-G9	0		2	0		1	Klebsiella mucoid regulator	1	blaCTX-M-G9
E41		Cryptosporidium spp.	0		1	1	Cryptosporidium spp.	0		0
E410	Adenovirus F (serotype 40/41); Sapovirus	Adenovirus F (serotype 40/41); Clostridium difficile toxin B	1	Sapovirus	1	0		1	Clostridium difficile toxin B	0
E411	Blastocystis spp.	Cryptosporidium spp.	1	Blastocystis spp.	1	1	Cryptosporidium spp.	0		0
E412	Clostridium difficile toxin B	blaACT	1	Clostridium difficile toxin B	1	0		0		1	blaACT
E413	EIEC; Entamoeba histolytica	Campylobacter concisus; EIEC; blaCTX-M-G9	1	Entamoeba histolytica	2	1	Campylobacter concisus	0		1	blaCTX-M-G9
E414	Clostridium difficile toxin B	C. difficile Binary Toxin; Clostridium difficile toxin B	0		1	0		1	C. difficile Binary Toxin	0
E415	EIEC	EAEC; EIEC; ETEC; Helicobacter pullorum	0		3	1	Helicobacter pullorum	2	EAEC; ETEC	0
E416		blaACT	0		1	0		0		1	blaACT
E417	EIEC	EAEC; EIEC; ETEC	0		2	0		2	EAEC; ETEC	0
E418	Aeromonas spp.	Aeromonas spp.; blaACT	0		1	0		0		1	blaACT
E419			0		0	0		0		0
E42			0		0	0		0		0
E420	Salmonella spp.	Cryptosporidium spp.	1	Salmonella spp.	1	1	Cryptosporidium spp.	0		0
E421	Yersinia enterocolitica	Yersinia enterocolitica; blaACT	0		1	0		0		1	blaACT
E422	Clostridium difficile toxin B	C. difficile Binary Toxin; Campylobacter concisus; Clostridium difficile toxin B	0		2	1	Campylobacter concisus	1	C. difficile Binary Toxin	0
E423	Yersinia enterocolitica	Yersinia enterocolitica	0		0	0		0		0
E424	Plesiomonas shigelloides	Helicobacter cinaedi; Helicobacter fennelliae; Plesiomonas shigelloides; qnrB	0		3	2	Helicobacter cinaedi; Helicobacter fennelliae	0		1	qnrB
E425	Adenovirus F (serotype 40/41)	Adenovirus F (serotype 40/41); EPEC	0		1	0		1	EPEC	0
E426	Blastocystis spp.		1	Blastocystis spp.	0	0		0		0
E427	Aeromonas spp.	Aeromonas spp.; Leukocidin ED; Staphylococcus enterotoxin D; Staphylococcus enterotoxin G; blaACT	0		4	0		3	Leukocidin ED; Staphylococcus enterotoxin D; Staphylococcus enterotoxin G	1	blaACT
E428	Campylobacter spp.; EIEC	Adenovirus B; Adenovirus F (serotype 40/41); Campylobacter spp.; EAEC	1	EIEC	3	2	Adenovirus B; Adenovirus F (serotype 40/41)	1	EAEC	0
E429	Entamoeba histolytica	EAEC; blaDHA; qnrB	1	Entamoeba histolytica	3	0		1	EAEC	2	blaDHA; qnrB
E43			0		0	0		0		0
E430	Campylobacter spp.	Campylobacter spp.	0		0	0		0		0
E431	Adenovirus F (serotype 40/41)	Adenovirus F (serotype 40/41)	0		0	0		0		0
E432	Salmonella spp.	Helicobacter cinaedi; Helicobacter fennelliae	1	Salmonella spp.	2	2	Helicobacter cinaedi; Helicobacter fennelliae	0		0
E433	Cryptosporidium spp.	Cryptosporidium spp.; EAEC	0		1	0		1	EAEC	0
E434	Adenovirus F (serotype 40/41)	Adenovirus F (serotype 40/41)	0		0	0		0		0
E435		Cryptosporidium spp.	0		1	1	Cryptosporidium spp.	0		0
E436	K. pneumoniae complex; Plesiomonas shigelloides	ETEC; Klebsiella mucoid regulator; Plesiomonas shigelloides; blaCTX-M-G1; blaCTX-M-G8	1	K. pneumoniae complex	4	0		2	ETEC; Klebsiella mucoid regulator	2	blaCTX-M-G1; blaCTX-M-G8
E437	Adenovirus F (serotype 40/41)	Adenovirus F (serotype 40/41)	0		0	0		0		0
E438		Enterobius vermicularis	0		1	1	Enterobius vermicularis	0		0
E439	Giardia intestinalis		1	Giardia intestinalis	0	0		0		0
E44	Astrovirus; Plesiomonas shigelloides	Plesiomonas shigelloides	1	Astrovirus	0	0		0		0
E440	Salmonella spp.	Salmonella spp.	0		0	0		0		0
E441	Vibrio spp.	blaMIR	1	Vibrio spp.	1	0		0		1	blaMIR
E442		blaACT	0		1	0		0		1	blaACT
E443			0		0	0		0		0
E444			0		0	0		0		0
E445		Cryptosporidium spp.	0		1	1	Cryptosporidium spp.	0		0
E446	Helicobacter pylori	Arcobacter butzleri	1	Helicobacter pylori	1	1	Arcobacter butzleri	0		0
E447	Blastocystis spp.; Endolimax nana; Entamoeba hartmanni; Entamoeba histolytica		4	Blastocystis spp.; Endolimax nana; Entamoeba hartmanni; Entamoeba histolytica	0	0		0		0
E448	Aeromonas spp.		1	Aeromonas spp.	0	0		0		0
E449		Cyclospora cayetanensis	0		1	1	Cyclospora cayetanensis	0		0
E45	Commamonas; EIEC; Roseomonas	EAEC; EIEC; ETEC; blaCMY_Group2; blaDHA; qnrB	2	Commamonas; Roseomonas	5	0		2	EAEC; ETEC	3	blaCMY_Group2; blaDHA; qnrB
E450	Campylobacter spp.; Plesiomonas shigelloides; Salmonella spp.	Campylobacter spp.; Plesiomonas shigelloides; blaCTX-M-G9; blaDHA; qnrA	1	Salmonella spp.	3	0		0		3	blaCTX-M-G9; blaDHA; qnrA
E451	Aeromonas spp.	Aeromonas spp.	0		0	0		0		0
E452	Blastocystis spp.; Entamoeba coli; Giardia intestinalis	Giardia intestinalis	2	Blastocystis spp.; Entamoeba coli	0	0		0		0
E453	Campylobacter spp.	Campylobacter spp.	0		0	0		0		0
E454	Yersinia enterocolitica	Campylobacter concisus; Yersinia enterocolitica	0		1	1	Campylobacter concisus	0		0
E455		Campylobacter spp.; Cyclospora cayetanensis	0		2	2	Campylobacter spp.; Cyclospora cayetanensis	0		0
E456	Blastocystis spp.; Yersinia enterocolitica	Yersinia enterocolitica	1	Blastocystis spp.	0	0		0		0
E457	Blastocystis spp.; EIEC; Endolimax nana		3	Blastocystis spp.; EIEC; Endolimax nana	0	0		0		0
E458	Salmonella spp.	Salmonella spp.; blaDHA; qnrB	0		2	0		0		2	blaDHA; qnrB
E459	EIEC	Clostridium perfringens enterotoxin; Klebsiella mucoid regulator; blaACT	1	EIEC	3	0		2	Clostridium perfringens enterotoxin; Klebsiella mucoid regulator	1	blaACT
E46	Campylobacter spp.	Arcobacter butzleri; Campylobacter concisus; Campylobacter spp.	0		2	2	Arcobacter butzleri; Campylobacter concisus	0		0
E460	Adenovirus F (serotype 40/41)	Adenovirus F (serotype 40/41); EAEC	0		1	0		1	EAEC	0
E461	Blastocystis spp.; Yersinia enterocolitica	rmtD	2	Blastocystis spp.; Yersinia enterocolitica	1	0		0		1	rmtD
E462	Cryptosporidium spp.	Cryptosporidium spp.	0		0	0		0		0
E463	EIEC; Norovirus GII	EIEC; blaDHA; qnrB	1	Norovirus GII	2	0		0		2	blaDHA; qnrB
E464	Adenovirus F (serotype 40/41); Campylobacter spp.; Norovirus GII	Adenovirus F (serotype 40/41); Campylobacter spp.; EPEC	1	Norovirus GII	1	0		1	EPEC	0
E465	Aeromonas spp.; Clostridium difficile toxin B	Clostridium perfringens enterotoxin; blaDHA	2	Aeromonas spp.; Clostridium difficile toxin B	2	0		1	Clostridium perfringens enterotoxin	1	blaDHA
E466		Giardia intestinalis	0		1	1	Giardia intestinalis	0		0
E467	Blastocystis spp.; EIEC; S. Typhi; Salmonella spp.	Helicobacter cinaedi; Helicobacter fennelliae; Helicobacter pullorum; Salmonella spp.; blaDHA; qnrB; rmtD	3	Blastocystis spp.; EIEC; S. Typhi	6	3	Helicobacter cinaedi; Helicobacter fennelliae; Helicobacter pullorum	0		3	blaDHA; qnrB; rmtD
E468	Aeromonas spp.	Aeromonas spp.	0		0	0		0		0
E469	Salmonella spp.	Campylobacter concisus; Salmonella spp.; Staphylococcus enterotoxin A; Staphylococcus enterotoxin G	0		3	1	Campylobacter concisus	2	Staphylococcus enterotoxin A; Staphylococcus enterotoxin G	0
E47		blaACT; blaMIR	0		2	0		0		2	blaACT; blaMIR
E470	Plesiomonas shigelloides	Plesiomonas shigelloides	0		0	0		0		0
E471	Aeromonas spp.	blaDHA	1	Aeromonas spp.	1	0		0		1	blaDHA
E472		Giardia intestinalis	0		1	1	Giardia intestinalis	0		0
E473	Clostridium difficile toxin B		1	Clostridium difficile toxin B	0	0		0		0
E474	Yersinia enterocolitica	Adenovirus F (serotype 40/41); Yersinia enterocolitica	0		1	1	Adenovirus F (serotype 40/41)	0		0
E475	Yersinia enterocolitica	Yersinia enterocolitica	0		0	0		0		0
E476	Adenovirus F (serotype 40/41)	blaDHA	1	Adenovirus F (serotype 40/41)	1	0		0		1	blaDHA
E477	EIEC	Campylobacter concisus; EAEC; EIEC	0		2	1	Campylobacter concisus	1	EAEC	0
E478	Adenovirus F (serotype 40/41)	Adenovirus F (serotype 40/41)	0		0	0		0		0
E479	Campylobacter spp.; Citrobacter freundii; Citrobacter spp.	Campylobacter concisus; Leukocidin ED	3	Campylobacter spp.; Citrobacter freundii; Citrobacter spp.	2	1	Campylobacter concisus	1	Leukocidin ED	0
E48	EIEC	EIEC	0		0	0		0		0
E480	Aeromonas spp.	Aeromonas spp.; Clostridium perfringens enterotoxin	0		1	0		1	Clostridium perfringens enterotoxin	0
E481	Blastocystis spp.; Entamoeba histolytica	Campylobacter concisus	2	Blastocystis spp.; Entamoeba histolytica	1	1	Campylobacter concisus	0		0
E482	EIEC	Helicobacter cinaedi; Helicobacter fennelliae	1	EIEC	2	2	Helicobacter cinaedi; Helicobacter fennelliae	0		0
E483		Campylobacter concisus; Cyclospora cayetanensis	0		2	2	Campylobacter concisus; Cyclospora cayetanensis	0		0
E484	Adenovirus F (serotype 40/41); Clostridium difficile toxin B	Adenovirus F (serotype 40/41); C. difficile Binary Toxin; Clostridium difficile toxin B	0		1	0		1	C. difficile Binary Toxin	0
E485	Blastocystis spp.; Yersinia enterocolitica	Yersinia enterocolitica; rmtG	1	Blastocystis spp.	1	0		0		1	rmtG
E486	Adenovirus F (serotype 40/41); Norovirus GII	Adenovirus F (serotype 40/41)	1	Norovirus GII	0	0		0		0
E487		Cryptosporidium spp.	0		1	1	Cryptosporidium spp.	0		0
E488	Yersinia enterocolitica	EAEC; Yersinia enterocolitica; blaDHA	0		2	0		1	EAEC	1	blaDHA
E489	Endolimax nana; Entamoeba histolytica		2	Endolimax nana; Entamoeba histolytica	0	0		0		0
E49	Adenovirus F (serotype 40/41)	Adenovirus F (serotype 40/41); Campylobacter concisus; blaCMY_Group2; qnrB	0		3	1	Campylobacter concisus	0		2	blaCMY_Group2; qnrB
E490	Blastocystis spp.	Adenovirus F (serotype 40/41); Cryptosporidium spp.; Vibrio spp.	1	Blastocystis spp.	3	3	Adenovirus F (serotype 40/41); Cryptosporidium spp.; Vibrio spp.	0		0
E491	Campylobacter spp.	Campylobacter spp.	0		0	0		0		0
E492	Campylobacter spp.	Campylobacter spp.; EPEC	0		1	0		1	EPEC	0
E493	Helicobacter pylori		1	Helicobacter pylori	0	0		0		0
E494	Clostridium difficile toxin B	blaDHA; qnrB	1	Clostridium difficile toxin B	2	0		0		2	blaDHA; qnrB
E495	Helicobacter pylori		1	Helicobacter pylori	0	0		0		0
E496	Aeromonas spp.	Aeromonas spp.	0		0	0		0		0
E497	Yersinia enterocolitica	blaCMY_Group2	1	Yersinia enterocolitica	1	0		0		1	blaCMY_Group2
E498	Clostridium difficile toxin B	C. difficile Binary Toxin; Clostridium difficile toxin B; blaCMY_Group2; blaDHA; qnrB	0		4	0		1	C. difficile Binary Toxin	3	blaCMY_Group2; blaDHA; qnrB
E499	Clostridium difficile toxin B	Aeromonas spp.	1	Clostridium difficile toxin B	1	1	Aeromonas spp.	0		0
E5	Blastocystis spp.; Salmonella spp.	Salmonella spp.	1	Blastocystis spp.	0	0		0		0
E50	Campylobacter spp.; Vibrio spp.	Campylobacter spp.; EAEC; blaDHA; rmtD	1	Vibrio spp.	3	0		1	EAEC	2	blaDHA; rmtD
E500	Helicobacter pylori		1	Helicobacter pylori	0	0		0		0
E501	Helicobacter pylori; Yersinia enterocolitica	Adenovirus F (serotype 40/41); Yersinia enterocolitica	1	Helicobacter pylori	1	1	Adenovirus F (serotype 40/41)	0		0
E502	Clostridium difficile toxin B; Norovirus GII	C. difficile Binary Toxin; Leukocidin ED; blaOXA-23-like	2	Clostridium difficile toxin B; Norovirus GII	3	0		2	C. difficile Binary Toxin; Leukocidin ED	1	blaOXA-23-like
E503	Campylobacter spp.	Campylobacter spp.; Clostridium perfringens enterotoxin; Leukocidin ED; blaDHA; qnrB	0		4	0		2	Clostridium perfringens enterotoxin; Leukocidin ED	2	blaDHA; qnrB
E504	Clostridium difficile toxin B	blaCMY_Group2	1	Clostridium difficile toxin B	1	0		0		1	blaCMY_Group2
E505	Cryptosporidium spp.	Cryptosporidium spp.	0		0	0		0		0
E506	Salmonella spp.	Salmonella spp.	0		0	0		0		0
E507	Yersinia enterocolitica	Yersinia enterocolitica	0		0	0		0		0
E508	Aeromonas spp.	Aeromonas spp.	0		0	0		0		0
E509	Aeromonas spp.	blaCMY_Group2; qnrB	1	Aeromonas spp.	2	0		0		2	blaCMY_Group2; qnrB
E51	Aeromonas spp.; Blastocystis spp.; Campylobacter spp.	Aeromonas spp.; Campylobacter spp.	1	Blastocystis spp.	0	0		0		0
E510	Aeromonas spp.; Citrobacter freundii; Citrobacter spp.; Pseudomonas aeruginosa	Campylobacter concisus	4	Aeromonas spp.; Citrobacter freundii; Citrobacter spp.; Pseudomonas aeruginosa	1	1	Campylobacter concisus	0		0
E52	Blastocystis spp.; Salmonella spp.	rmtD	2	Blastocystis spp.; Salmonella spp.	1	0		0		1	rmtD
E53	Aeromonas spp.; Norovirus GII; Vibrio spp.	Aeromonas spp.; blaCMY_Group1	2	Norovirus GII; Vibrio spp.	1	0		0		1	blaCMY_Group1
E54	Entamoeba histolytica		1	Entamoeba histolytica	0	0		0		0
E55	Aeromonas spp.; Campylobacter spp.; Plesiomonas shigelloides	Campylobacter spp.; Helicobacter pullorum; Plesiomonas shigelloides	1	Aeromonas spp.	1	1	Helicobacter pullorum	0		0
E56		Cryptosporidium spp.	0		1	1	Cryptosporidium spp.	0		0
E57	Helicobacter pylori	EPEC; blaCMY_Group2; qnrB; rmtF	1	Helicobacter pylori	4	0		1	EPEC	3	blaCMY_Group2; qnrB; rmtF
E58	Aeromonas spp.; Morganella morganii; Shewanella spp.; Vibrio spp.	Clostridium perfringens enterotoxin; Vibrio furnissii; blaDHA; qnrA	4	Aeromonas spp.; Morganella morganii; Shewanella spp.; Vibrio spp.	4	1	Vibrio furnissii	1	Clostridium perfringens enterotoxin	2	blaDHA; qnrA
E59	Salmonella spp.	Staphylococcus enterotoxin G; blaOXA-23-like	1	Salmonella spp.	2	0		1	Staphylococcus enterotoxin G	1	blaOXA-23-like
E6		Cryptosporidium spp.	0		1	1	Cryptosporidium spp.	0		0
E60	Blastocystis spp.; EIEC	Helicobacter cinaedi; Helicobacter fennelliae; Neisseria gonorrhoeae	2	Blastocystis spp.; EIEC	3	3	Helicobacter cinaedi; Helicobacter fennelliae; Neisseria gonorrhoeae	0		0
E61	Vibrio spp.	Adenovirus F (serotype 40/41)	1	Vibrio spp.	1	1	Adenovirus F (serotype 40/41)	0		0
E62	Astrovirus; EIEC	Campylobacter concisus; EAEC; blaCMY_Group2; qnrB	2	Astrovirus; EIEC	4	1	Campylobacter concisus	1	EAEC	2	blaCMY_Group2; qnrB
E63	Helicobacter pylori		1	Helicobacter pylori	0	0		0		0
E64	Plesiomonas shigelloides	Leukocidin ED; Plesiomonas shigelloides	0		1	0		1	Leukocidin ED	0
E65	Vibrio spp.	Vibrio spp.	0		0	0		0		0
E66	Aeromonas spp.; Norovirus GII	Adenovirus C; Clostridium difficile toxin B; Leukocidin ED; Staphylococcus enterotoxin G; blaCMY_Group2; qnrB	2	Aeromonas spp.; Norovirus GII	6	1	Adenovirus C	3	Clostridium difficile toxin B; Leukocidin ED; Staphylococcus enterotoxin G	2	blaCMY_Group2; qnrB
E67	Plesiomonas shigelloides	EPEC; Leukocidin ED; Plesiomonas shigelloides; Staphylococcus enterotoxin A; Staphylococcus enterotoxin B	0		4	0		4	EPEC; Leukocidin ED; Staphylococcus enterotoxin A; Staphylococcus enterotoxin B	0
E68	Campylobacter spp.	Campylobacter spp.	0		0	0		0		0
E69			0		0	0		0		0
E7	Norovirus GII		1	Norovirus GII	0	0		0		0
E70	EIEC; Giardia intestinalis; S. Typhi; Salmonella spp.	Giardia intestinalis; Salmonella spp.	2	EIEC; S. Typhi	0	0		0		0
E71	Blastocystis spp.; EIEC	EAEC	2	Blastocystis spp.; EIEC	1	0		1	EAEC	0
E72	Helicobacter pylori		1	Helicobacter pylori	0	0		0		0
E73	Aeromonas spp.; Plesiomonas shigelloides; Salmonella spp.	ETEC; Plesiomonas shigelloides	2	Aeromonas spp.; Salmonella spp.	1	0		1	ETEC	0
E74	Campylobacter spp.	Campylobacter spp.; Leukocidin ED	0		1	0		1	Leukocidin ED	0
E75	Adenovirus F (serotype 40/41)	Adenovirus F (serotype 40/41)	0		0	0		0		0
E76	Vibrio spp.	EPEC; Vibrio spp.	0		1	0		1	EPEC	0
E77	Campylobacter spp.; EIEC; Norovirus GII	Campylobacter spp.; Clostridium perfringens enterotoxin; EAEC; EIEC; blaACT; blaDHA; qnrB	1	Norovirus GII	5	0		2	Clostridium perfringens enterotoxin; EAEC	3	blaACT; blaDHA; qnrB
E78	EIEC; Shewanella spp.	ETEC	2	EIEC; Shewanella spp.	1	0		1	ETEC	0
E79	Norovirus GII; Plesiomonas shigelloides	C. difficile Binary Toxin; Clostridium difficile toxin B; EPEC; Plesiomonas shigelloides; blaDHA	1	Norovirus GII	4	0		3	C. difficile Binary Toxin; Clostridium difficile toxin B; EPEC	1	blaDHA
E8	Blastocystis spp.; Salmonella spp.	Salmonella spp.	1	Blastocystis spp.	0	0		0		0
E80	C. difficile Binary Toxin; Clostridium difficile toxin B	C. difficile Binary Toxin; Campylobacter concisus; Clostridium difficile toxin B; blaDHA	0		2	1	Campylobacter concisus	0		1	blaDHA
E81		rmtD	0		1	0		0		1	rmtD
E82		EAEC; Enterobius vermicularis	0		2	1	Enterobius vermicularis	1	EAEC	0
E83	Helicobacter pylori	rmtD	1	Helicobacter pylori	1	0		0		1	rmtD
E84	Giardia intestinalis	Giardia intestinalis; Leukocidin ED	0		1	0		1	Leukocidin ED	0
E85	Clostridium difficile toxin B	C. difficile Binary Toxin; Clostridium difficile toxin B; blaCMY_Group2; blaMIR; qnrB	0		4	0		1	C. difficile Binary Toxin	3	blaCMY_Group2; blaMIR; qnrB
E86	Clostridium difficile toxin B	Aeromonas spp.; C. difficile Binary Toxin; Clostridium difficile toxin B	0		2	1	Aeromonas spp.	1	C. difficile Binary Toxin	0
E87	EIEC; Morganella morganii; Vibrio spp.	Adenovirus A; EAEC; EIEC; Vibrio spp.; blaCMY_Group2; blaDHA	1	Morganella morganii	4	1	Adenovirus A	1	EAEC	2	blaCMY_Group2; blaDHA
E88	EIEC	EIEC	0		0	0		0		0
E89	EIEC	EAEC; EIEC; ETEC; Staphylococcus enterotoxin B; blaCMY_Group2; blaDHA; qnrB	0		6	0		3	EAEC; ETEC; Staphylococcus enterotoxin B	3	blaCMY_Group2; blaDHA; qnrB
E9	Salmonella spp.	Salmonella spp.	0		0	0		0		0
E90	Dientamoeba fragilis		1	Dientamoeba fragilis	0	0		0		0
E91	Clostridium difficile toxin B	C. difficile Binary Toxin; Clostridium difficile toxin B; blaCMY_Group2; qnrB	0		3	0		1	C. difficile Binary Toxin	2	blaCMY_Group2; qnrB
E92	Aeromonas spp.	blaCMY_Group2	1	Aeromonas spp.	1	0		0		1	blaCMY_Group2
E93	Norovirus GII; Yersinia enterocolitica	Yersinia enterocolitica	1	Norovirus GII	0	0		0		0
E94	Adenovirus F (serotype 40/41); Astrovirus	Adenovirus F (serotype 40/41); EPEC; blaGES	1	Astrovirus	2	0		1	EPEC	1	blaGES
E95	Adenovirus F (serotype 40/41); Dientamoeba fragilis		2	Adenovirus F (serotype 40/41); Dientamoeba fragilis	0	0		0		0
E96	C. difficile Binary Toxin	C. difficile Binary Toxin; Clostridium difficile toxin B; blaCMY_Group2; qnrB	0		3	0		1	Clostridium difficile toxin B	2	blaCMY_Group2; qnrB
E97		Campylobacter concisus	0		1	1	Campylobacter concisus	0		0
E98	Endolimax nana; Entamoeba histolytica; Lodamoeba butschii	Campylobacter concisus; rmtD	3	Endolimax nana; Entamoeba histolytica; Lodamoeba butschii	2	1	Campylobacter concisus	0		1	rmtD
E99	Salmonella spp.	Salmonella spp.; rmtD	0		1	0		0		1	rmtD

## Sheet: Supp. Table 11
Target	Group	TP	FP	TN	FN	Sensitivity	Specificity	PPV	NPV	Sensitivity with all conventional tests	Increase in sensitivity when considering only PCR
Aeromonas spp.	Bacteria	32	0	452	12	72.7	100	100	97.4	66.7	6
Campylobacter spp.	Bacteria	41	1	451	4	91.1	99.8	97.6	99.1	91.1	0
Edwardsiella tarda	Bacteria	0	0	0	0	n/a	n/a	n/a	n/a	100	n/a
Helicobacter pylori	Bacteria	1	0	35	15	6.2	100	100	70	4.8	1.4
Plesiomonas shigelloides	Bacteria	0	0	0	0	n/a	n/a	n/a	n/a	100	n/a
Salmonella spp.	Bacteria	31	1	463	2	93.9	99.8	96.9	99.6	77.5	16.4
Vibrio spp.	Bacteria	17	1	475	3	85	99.8	94.4	99.4	76.2	8.8
Yersinia enterocolitica	Bacteria	31	0	463	3	91.2	100	100	99.4	90.9	0.3
Cryptosporidium spp.	Eukaryotes	43	2	421	3	93.5	99.5	95.6	99.3	100	-6.5
Cyclospora cayetanensis	Eukaryotes	16	0	454	0	100	100	100	100	100	0
Entamoeba histolytica	Eukaryotes	2	0	460	8	20	100	100	98.3	40	n/a
Enterobius vermicularis	Eukaryotes	9	0	36	0	100	100	100	100	100	n/a
Giardia intestinalis	Eukaryotes	26	0	431	13	66.7	100	100	97.1	83.9	n/a
Strongyloides stercoralis	Eukaryotes	1	0	46	0	100	100	100	100	100	0
Taenia spp.	Eukaryotes	1	0	46	0	100	100	100	100	100	n/a
C. difficile toxin A/B	Virulence factors	34	0	444	19	64.2	100	100	95.9	64.2	0
EAEC virulence factors	Virulence factors	56	1	393	18	75.7	99.7	98.2	95.6	75.7	0
EIEC virulence factors	Virulence factors	38	0	434	25	60.3	100	100	94.6	60.3	0
EPEC virulence factors	Virulence factors	29	0	372	67	30.2	100	100	84.7	30.2	0
ETEC heat labile/stable toxins	Virulence factors	16	0	440	12	57.1	100	100	97.3	57.1	0
Shiga toxin	Virulence factors	1	0	466	1	50	100	100	99.8	50	0
Adenovirus F (serotype 40/41)	Viruses	41	4	120	28	59.4	96.8	91.1	81.1	59.4	0

## Sheet: Supp. Table 12
Target	Group	TP	FP	TN	FN	Sensitivity	TP Ct>=35	FP Ct>=35	TN Ct>=35	FN Ct>=35	Sensitivity Ct>=35	TP Ct<35	FP Ct<35	TN Ct<35	FN Ct<35	Sensitivity Ct<35	Change in sensitivity
Aeromonas spp.	Bacteria	32	0	416	27	54.24	10	0	416	25	28.57	22	0	0	2	91.67	37.43
Campylobacter spp.	Bacteria	41	1	427	5	89.13	11	1	427	4	73.33	30	0	0	1	96.77	7.64
Edwardsiella tarda	Bacteria	0	0	0	0	n/a	n/a	n/a	n/a	n/a	n/a	n/a	n/a	n/a	n/a	n/a	n/a
Helicobacter pylori	Bacteria	1	0	32	15	6.25	0	0	32	15	0	1	0	0	0	100	93.75
Salmonella spp.	Bacteria	30	1	430	14	68.18	0	1	430	13	0	30	0	0	1	96.77	28.59
Vibrio spp.	Bacteria	17	1	453	3	85	6	1	453	3	66.67	11	0	0	0	100	15
Yersinia enterocolitica	Bacteria	30	1	442	3	90.91	17	1	442	3	85	13	0	0	0	100	9.09
Cryptosporidium spp.	Eukaryotes - protozoa	43	2	420	4	91.49	2	2	420	3	40	41	0	0	1	97.62	6.13
Cyclospora cayetanensis	Eukaryotes - protozoa	16	0	454	0	100	0	0	454	0	n/a	16	0	0	0	100	0
Entamoeba histolytica	Eukaryotes - protozoa	2	0	459	9	18.18	0	0	459	3	0	2	0	0	6	25	6.82
Enterobius vermicularis	Eukaryotes - invertebrate	9	0	32	0	100	0	0	32	0	n/a	9	0	0	0	100	0
Giardia intestinalis	Eukaryotes - protozoa	26	0	431	13	66.67	0	0	431	3	0	26	0	0	10	72.22	5.55
Strongyloides stercoralis	Eukaryotes - invertebrate	1	0	45	0	100	0	0	45	0	n/a	1	0	0	0	100	0
Taenia spp.	Eukaryotes - invertebrate	1	0	45	0	100	0	0	45	0	n/a	1	0	0	0	100	0
C. difficile toxin A/B	Virulence factors	34	0	410	30	53.12	0	0	410	13	0	34	0	0	17	66.67	13.55
EAEC virulence factors	Virulence factors	56	1	390	18	75.68	1	1	390	9	10	55	0	0	9	85.94	10.26
EIEC virulence factors	Virulence factors	36	0	406	33	52.17	0	0	406	14	0	36	0	0	19	65.45	13.28
EPEC virulence factors	Virulence factors	29	0	370	66	30.53	0	0	370	20	0	29	0	0	46	38.67	8.14
ETEC heat labile/stable toxins	Virulence factors	16	0	435	14	53.33	0	0	435	9	0	16	0	0	5	76.19	22.86
Shiga toxin	Virulence factors	1	0	465	1	50	0	0	465	0	n/a	1	0	0	1	50	0
Adenovirus F (serotype 40/41)	Viruses	8	3	7	29	21.62	0	3	7	10	0	8	0	0	19	29.63	8.01

## Sheet: Supp. Table 13
Target	Test Target ID	No. concordant episodes	Concordant episodes (%)	No. discordant episodes	Discordant episodes (%)
Adenovirus A	adenovira	158	100	0	0
Adenovirus B	adenovirb	158	100	0	0
Adenovirus C	adenovirc	158	100	0	0
Adenovirus D	adenovird	158	100	0	0
Adenovirus E	adenovire	158	100	0	0
Adenovirus F (Serotype 40/41)	adenovirf	153	96.84	5	3.16
Adenovirus G	adenovirg	158	100	0	0
Aeromonas caviae	aerocavi	157	99.37	1	0.63
Aeromonas dhakensis	aerodhak	158	100	0	0
Aeromonas hydrophila	aerohydr	156	98.73	2	1.27
Aeromonas veronii	aerovero	158	100	0	0
Ancylostoma duodenale	ancyduod	158	100	0	0
Anncaliia algerae	annaalge	158	100	0	0
Arcobacter butzleri	arcobutz	157	99.37	1	0.63
Arcobacter cryaerophilus	arcocrya	158	100	0	0
armA	armA	158	100	0	0
Ascaris lumbricoides	ascalumb	158	100	0	0
Binary toxin/CDT	vfbintox	154	97.47	4	2.53
blaACC	blaACC	156	98.73	2	1.27
blaACT	blaACT	156	98.73	2	1.27
blaAIM	blaAIM	158	100	0	0
blaCMY Group 1	blaCMY_G1	158	100	0	0
blaCMY Group 2	blaCMY_G2	154	97.47	4	2.53
blaDHA	blaDHA	155	98.1	3	1.9
blaDIM	blaDIM	158	100	0	0
blaFOX	blaFOX	158	100	0	0
blaGES	blaGES	153	96.84	5	3.16
blaGIM	blaGIM	158	100	0	0
blaIMI	blaIMI	158	100	0	0
blaIMP	blaIMP	158	100	0	0
blaKPC	blaKPC	158	100	0	0
blaMIR	blaMIR	157	99.37	1	0.63
blaNDM	blaNDM	158	100	0	0
blaOXA-23-like	blaOXA23	158	100	0	0
blaOXA-24-like	blaOXA24	158	100	0	0
blaOXA-48-like	blaOXA48	153	96.84	5	3.16
blaSIM	blaSIM	158	100	0	0
blaVEB	blaVEB	158	100	0	0
blaVIM	blaVIM	158	100	0	0
Campylobacter coli	campcoli	158	100	0	0
Campylobacter concisus	campconc	144	91.14	14	8.86
Campylobacter fetus	campfetu	158	100	0	0
Campylobacter jejuni	campjeju	158	100	0	0
Campylobacter lari	camplari	158	100	0	0
Campylobacter upsaliensis	campupsa	157	99.37	1	0.63
Candida auris	candauri	158	100	0	0
Chlamydia trachomatis	chlatrac	158	100	0	0
Cholera toxin	vfcoltox	158	100	0	0
Clonorchis sinensis	clonsine	158	100	0	0
Clostridioides difficile	closdiffVF	155	98.1	3	1.9
Clostridioides difficile, Binary toxin/CDT	closdifftoxbin	154	97.47	4	2.53
Clostridioides difficile, Toxin AB	closdifftoxab	156	98.73	2	1.27
Clostridium perfringens	closperfVF	157	99.37	1	0.63
Clostridium perfringens enterotoxin	vfclostox	157	99.37	1	0.63
Clostridium perfringens, C. perfringens enterotoxin	closperftox	157	99.37	1	0.63
Cryptosporidium felis	crypfeli	158	100	0	0
Cryptosporidium hominis/parvum/cuniculus/tyzzeri complex	crypcomp	156	98.73	2	1.27
Cryptosporidium meleagridis	crypmele	158	100	0	0
Cryptosporidium muris	crypmuri	158	100	0	0
Cryptosporidium ubiquitum	crypubiq	158	100	0	0
Cryptosporidium viatorum	crypviat	158	100	0	0
CTX-M-G1	CTXM_G1	154	97.47	4	2.53
CTX-M-G2	CTXM_G2	158	100	0	0
CTX-M-G25	CTXM_G25	158	100	0	0
CTX-M-G8	CTXM_G8	158	100	0	0
CTX-M-G9	CTXM_G9	157	99.37	1	0.63
Cyclospora cayetanensis	cyclcaye	158	100	0	0
Dibothriocephalus latus	dibolatu	158	100	0	0
Dipylidium caninum	dipycani	158	100	0	0
EAEC virulence factors	vfeaec	156	98.73	2	1.27
Edwardsiella tarda	edwatard	157	99.37	1	0.63
EHEC O157:H7 virulence factors	vfehec	158	100	0	0
Encephalitozoon cuniculi	encecuni	158	100	0	0
Encephalitozoon hellem	encehell	158	100	0	0
Encephalitozoon intestinalis	enceinte	158	100	0	0
Entamoeba histolytica	entahist	155	98.1	3	1.9
Entamoeba moshkovskii	entamosh	158	100	0	0
Enterobius vermicularis	enteverm	157	99.37	1	0.63
Enterocytozoon bieneusi	entebien	158	100	0	0
EPEC virulence factors	vfepec	157	99.37	1	0.63
Fasciola hepatica	faschepa	158	100	0	0
Fasciolopsis buski	fascbusk	158	100	0	0
Giardia intestinalis	giarinte	157	99.37	1	0.63
Grimontia hollisae	grimholl	158	100	0	0
Heat labile toxins	vfhlt	157	99.37	1	0.63
Heat stable toxins	vfhst	158	100	0	0
Helicobacter canadensis	helicana	158	100	0	0
Helicobacter cinaedi	helicina	158	100	0	0
Helicobacter fennelliae	helifenn	158	100	0	0
Helicobacter pullorum	helipull	158	100	0	0
Helicobacter pylori	helipylo	158	100	0	0
Histoplasma capsulatum	histcaps	158	100	0	0
Human alphaherpesvirus 1	herpessi1	158	100	0	0
Human alphaherpesvirus 2	herpessi2	158	100	0	0
Human betaherpesvirus 5	cytomega	158	100	0	0
Hymenolepis diminuta	hymedimi	158	100	0	0
Hymenolepis nana	hymenana	158	100	0	0
Invasion plasmid antigen	vfipa	157	99.37	1	0.63
Klebsiella mucoid regulator	vfklebmuc	158	100	0	0
Klebsiella pneumoniae	klebpneuVF	158	100	0	0
Klebsiella pneumoniae, Klebsiella mucoid regulator	klebpneutox	158	100	0	0
Leukocidin ED	vfleuko	154	97.47	4	2.53
Listeria monocytogenes	listmono	158	100	0	0
Listeria monocytogenes, Listeriolysin O	listmonotox	158	100	0	0
Listeriolysin O	vflistox	158	100	0	0
Mastadenovirus sp.	adenovirsp	158	100	0	0
mcr-1	mcr1	158	100	0	0
mcr-10	mcr10	157	99.37	1	0.63
mcr-2	mcr2	158	100	0	0
mcr-3	mcr3	158	100	0	0
mcr-4	mcr4	158	100	0	0
mcr-5	mcr5	158	100	0	0
mcr-6	mcr6	158	100	0	0
mcr-7	mcr7	158	100	0	0
mcr-8	mcr8	158	100	0	0
Necator americanus	necaamer	157	99.37	1	0.63
Neisseria gonorrhoeae	neisgono	158	100	0	0
Opisthorchis felineus	opisfeli	158	100	0	0
Opisthorchis viverrini	opisvive	158	100	0	0
Plesiomonas shigelloides	plesshig	156	98.73	2	1.27
qnrA	qnrA	158	100	0	0
qnrB	qnrB	151	95.57	7	4.43
rmtA	rmtA	158	100	0	0
rmtB	rmtB	158	100	0	0
rmtC	rmtC	158	100	0	0
rmtD	rmtD	142	89.87	16	10.13
rmtE	rmtE	158	100	0	0
rmtF	rmtF	156	98.73	2	1.27
rmtG	rmtG	157	99.37	1	0.63
Salmonella bongori	salmbong	158	100	0	0
Salmonella enterica	salmente	156	98.73	2	1.27
Schistosoma japonicum	schijapo	158	100	0	0
Schistosoma mansoni	schimans	158	100	0	0
Shiga toxin	vfshiga	157	99.37	1	0.63
Shigella/Escherichia coli complex	shigcompVF	156	98.73	2	1.27
Shigella/Escherichia coli complex, EAEC virulence factors	eaec	156	98.73	2	1.27
Shigella/Escherichia coli complex, EHEC O157:H7 virulence factors	ehec	158	100	0	0
Shigella/Escherichia coli complex, EIEC virulence factors	eiec	157	99.37	1	0.63
Shigella/Escherichia coli complex, EPEC virulence factors	epec	157	99.37	1	0.63
Shigella/Escherichia coli complex, ETEC virulence factors	etec	157	99.37	1	0.63
Shigella/Escherichia coli complex, STEC virulence factors	stec	157	99.37	1	0.63
Staphylococcus aureus	stapaureVF	152	96.2	6	3.8
Staphylococcus aureus	stapaureAMR	158	100	0	0
Staphylococcus aureus, Leukocidin ED	stapauretoxed	154	97.47	4	2.53
Staphylococcus aureus, Staphylococcus enterotoxin A	stapauretoxa	158	100	0	0
Staphylococcus aureus, Staphylococcus enterotoxin B	stapauretoxb	157	99.37	1	0.63
Staphylococcus aureus, Staphylococcus enterotoxin C	stapauretoxc	157	99.37	1	0.63
Staphylococcus aureus, Staphylococcus enterotoxin D	stapauretoxd	157	99.37	1	0.63
Staphylococcus aureus, Staphylococcus enterotoxin E	stapauretoxe	158	100	0	0
Staphylococcus aureus, Staphylococcus enterotoxin G	stapauretoxg	157	99.37	1	0.63
Staphylococcus aureus, Staphylococcus enterotoxin H	stapauretoxh	158	100	0	0
Staphylococcus enterotoxin A	vfstapha	158	100	0	0
Staphylococcus enterotoxin B	vfstaphb	157	99.37	1	0.63
Staphylococcus enterotoxin C	vfstaphc	157	99.37	1	0.63
Staphylococcus enterotoxin D	vfstaphd	157	99.37	1	0.63
Staphylococcus enterotoxin E	vfstaphe	158	100	0	0
Staphylococcus enterotoxin G	vfstaphg	157	99.37	1	0.63
Staphylococcus enterotoxin H	vfstaphh	158	100	0	0
Strongyloides stercoralis	stroster	158	100	0	0
Taenia saginata	taensagi	158	100	0	0
Taenia solium	taensoli	158	100	0	0
Toxin AB	vftoxab	156	98.73	2	1.27
Treponema pallidum	treppall	158	100	0	0
Trichuris trichiura	trictric	158	100	0	0
Tropheryma whipplei	tropwhip	157	99.37	1	0.63
Vibrio cholerae	vibrchol	158	100	0	0
Vibrio cholerae, Cholera toxin	vibrcholtox	158	100	0	0
Vibrio fluvialis	vibrfluv	158	100	0	0
Vibrio furnissii	vibrfurn	157	99.37	1	0.63
Vibrio mimicus	vibrmimi	158	100	0	0
Vibrio parahaemolyticus	vibrpara	155	98.1	3	1.9
Vibrio vulnificus	vibrvuln	158	100	0	0
Yersinia enterocolitica	yersente	156	98.73	2	1.27
Yersinia enterocolitica, Yersinia stable toxin	yersentetox	158	100	0	0
Yersinia frederiksenii	yersfred	158	100	0	0
Yersinia stable toxin	vfyertox	158	100	0	0

## Sheet: Supp. Table 14
Target ID	Target Category	Depth	No. samples	TP	FP	TN	FN	Sensitivity	Sensitivity 95% CI	Specificity	Specificity 95% CI	PPV	PPV 95% CI	NPV	NPV 95% CI	Accuracy	F1 score
adenovira	species: viral	ultra_low	198	0	0	189	9	0	0.0-33.6	100	98.1-100.0	n/a	n/a	95.455	91.5-97.9	95.455	n/a
adenovira	species: viral	low	198	9	0	189	0	100	66.4-100.0	100	98.1-100.0	100	66.4-100.0	100	98.1-100.0	100	100
adenovira	species: viral	medium	198	9	0	189	0	100	66.4-100.0	100	98.1-100.0	100	66.4-100.0	100	98.1-100.0	100	100
adenovira	species: viral	high	198	9	0	189	0	100	66.4-100.0	100	98.1-100.0	100	66.4-100.0	100	98.1-100.0	100	100
adenovirb	species: viral	ultra_low	198	0	0	189	9	0	0.0-33.6	100	98.1-100.0	n/a	n/a	95.455	91.5-97.9	95.455	n/a
adenovirb	species: viral	low	198	9	0	189	0	100	66.4-100.0	100	98.1-100.0	100	66.4-100.0	100	98.1-100.0	100	100
adenovirb	species: viral	medium	198	9	0	189	0	100	66.4-100.0	100	98.1-100.0	100	66.4-100.0	100	98.1-100.0	100	100
adenovirb	species: viral	high	198	9	0	189	0	100	66.4-100.0	100	98.1-100.0	100	66.4-100.0	100	98.1-100.0	100	100
adenovirc	species: viral	ultra_low	198	0	0	189	9	0	0.0-33.6	100	98.1-100.0	n/a	n/a	95.455	91.5-97.9	95.455	n/a
adenovirc	species: viral	low	198	9	0	189	0	100	66.4-100.0	100	98.1-100.0	100	66.4-100.0	100	98.1-100.0	100	100
adenovirc	species: viral	medium	198	9	0	189	0	100	66.4-100.0	100	98.1-100.0	100	66.4-100.0	100	98.1-100.0	100	100
adenovirc	species: viral	high	198	9	0	189	0	100	66.4-100.0	100	98.1-100.0	100	66.4-100.0	100	98.1-100.0	100	100
adenovird	species: viral	ultra_low	198	0	0	189	9	0	0.0-33.6	100	98.1-100.0	n/a	n/a	95.455	91.5-97.9	95.455	n/a
adenovird	species: viral	low	198	9	0	189	0	100	66.4-100.0	100	98.1-100.0	100	66.4-100.0	100	98.1-100.0	100	100
adenovird	species: viral	medium	198	9	0	189	0	100	66.4-100.0	100	98.1-100.0	100	66.4-100.0	100	98.1-100.0	100	100
adenovird	species: viral	high	198	9	0	189	0	100	66.4-100.0	100	98.1-100.0	100	66.4-100.0	100	98.1-100.0	100	100
adenovire	species: viral	ultra_low	198	0	0	189	9	0	0.0-33.6	100	98.1-100.0	n/a	n/a	95.455	91.5-97.9	95.455	n/a
adenovire	species: viral	low	198	9	0	189	0	100	66.4-100.0	100	98.1-100.0	100	66.4-100.0	100	98.1-100.0	100	100
adenovire	species: viral	medium	198	9	0	189	0	100	66.4-100.0	100	98.1-100.0	100	66.4-100.0	100	98.1-100.0	100	100
adenovire	species: viral	high	198	9	0	189	0	100	66.4-100.0	100	98.1-100.0	100	66.4-100.0	100	98.1-100.0	100	100
adenovirf	species: viral	ultra_low	198	0	0	189	9	0	0.0-33.6	100	98.1-100.0	n/a	n/a	95.455	91.5-97.9	95.455	n/a
adenovirf	species: viral	low	198	9	0	189	0	100	66.4-100.0	100	98.1-100.0	100	66.4-100.0	100	98.1-100.0	100	100
adenovirf	species: viral	medium	198	9	0	189	0	100	66.4-100.0	100	98.1-100.0	100	66.4-100.0	100	98.1-100.0	100	100
adenovirf	species: viral	high	198	9	0	189	0	100	66.4-100.0	100	98.1-100.0	100	66.4-100.0	100	98.1-100.0	100	100
adenovirg	species: viral	ultra_low	198	0	0	189	9	0	0.0-33.6	100	98.1-100.0	n/a	n/a	95.455	91.5-97.9	95.455	n/a
adenovirg	species: viral	low	198	9	0	189	0	100	66.4-100.0	100	98.1-100.0	100	66.4-100.0	100	98.1-100.0	100	100
adenovirg	species: viral	medium	198	9	0	189	0	100	66.4-100.0	100	98.1-100.0	100	66.4-100.0	100	98.1-100.0	100	100
adenovirg	species: viral	high	198	9	0	189	0	100	66.4-100.0	100	98.1-100.0	100	66.4-100.0	100	98.1-100.0	100	100
adenovirsp	species: viral	ultra_low	198	0	0	189	9	0	0.0-33.6	100	98.1-100.0	n/a	n/a	95.455	91.5-97.9	95.455	n/a
adenovirsp	species: viral	low	198	9	0	189	0	100	66.4-100.0	100	98.1-100.0	100	66.4-100.0	100	98.1-100.0	100	100
adenovirsp	species: viral	medium	198	9	0	189	0	100	66.4-100.0	100	98.1-100.0	100	66.4-100.0	100	98.1-100.0	100	100
adenovirsp	species: viral	high	198	9	0	189	0	100	66.4-100.0	100	98.1-100.0	100	66.4-100.0	100	98.1-100.0	100	100
aerocavi	species: bacteria	ultra_low	198	9	0	189	0	100	66.4-100.0	100	98.1-100.0	100	66.4-100.0	100	98.1-100.0	100	100
aerocavi	species: bacteria	low	198	9	0	189	0	100	66.4-100.0	100	98.1-100.0	100	66.4-100.0	100	98.1-100.0	100	100
aerocavi	species: bacteria	medium	198	9	0	189	0	100	66.4-100.0	100	98.1-100.0	100	66.4-100.0	100	98.1-100.0	100	100
aerocavi	species: bacteria	high	198	9	0	189	0	100	66.4-100.0	100	98.1-100.0	100	66.4-100.0	100	98.1-100.0	100	100
aerodhak	species: bacteria	ultra_low	198	9	0	189	0	100	66.4-100.0	100	98.1-100.0	100	66.4-100.0	100	98.1-100.0	100	100
aerodhak	species: bacteria	low	198	9	0	189	0	100	66.4-100.0	100	98.1-100.0	100	66.4-100.0	100	98.1-100.0	100	100
aerodhak	species: bacteria	medium	198	9	0	189	0	100	66.4-100.0	100	98.1-100.0	100	66.4-100.0	100	98.1-100.0	100	100
aerodhak	species: bacteria	high	198	9	0	189	0	100	66.4-100.0	100	98.1-100.0	100	66.4-100.0	100	98.1-100.0	100	100
aerohydr	species: bacteria	ultra_low	198	6	0	189	3	66.667	29.9-92.5	100	98.1-100.0	100	54.1-100.0	98.438	95.5-99.7	98.485	80
aerohydr	species: bacteria	low	198	9	0	189	0	100	66.4-100.0	100	98.1-100.0	100	66.4-100.0	100	98.1-100.0	100	100
aerohydr	species: bacteria	medium	198	9	0	189	0	100	66.4-100.0	100	98.1-100.0	100	66.4-100.0	100	98.1-100.0	100	100
aerohydr	species: bacteria	high	198	9	0	189	0	100	66.4-100.0	100	98.1-100.0	100	66.4-100.0	100	98.1-100.0	100	100
aerovero	species: bacteria	ultra_low	198	15	0	171	12	55.556	35.3-74.5	100	97.9-100.0	100	78.2-100.0	93.443	88.8-96.6	93.939	71.429
aerovero	species: bacteria	low	198	27	0	171	0	100	87.2-100.0	100	97.9-100.0	100	87.2-100.0	100	97.9-100.0	100	100
aerovero	species: bacteria	medium	198	27	0	171	0	100	87.2-100.0	100	97.9-100.0	100	87.2-100.0	100	97.9-100.0	100	100
aerovero	species: bacteria	high	198	27	0	171	0	100	87.2-100.0	100	97.9-100.0	100	87.2-100.0	100	97.9-100.0	100	100
ancyduod	species: invertebrate	ultra_low	189	0	0	189	0	n/a	n/a	100	98.1-100.0	n/a	n/a	100	98.1-100.0	100	n/a
ancyduod	species: invertebrate	low	198	9	0	189	0	100	66.4-100.0	100	98.1-100.0	100	66.4-100.0	100	98.1-100.0	100	100
ancyduod	species: invertebrate	medium	198	9	0	189	0	100	66.4-100.0	100	98.1-100.0	100	66.4-100.0	100	98.1-100.0	100	100
ancyduod	species: invertebrate	high	198	9	0	189	0	100	66.4-100.0	100	98.1-100.0	100	66.4-100.0	100	98.1-100.0	100	100
annaalge	species: microsporidia	ultra_low	198	0	0	189	9	0	0.0-33.6	100	98.1-100.0	n/a	n/a	95.455	91.5-97.9	95.455	n/a
annaalge	species: microsporidia	low	198	9	0	189	0	100	66.4-100.0	100	98.1-100.0	100	66.4-100.0	100	98.1-100.0	100	100
annaalge	species: microsporidia	medium	198	9	0	189	0	100	66.4-100.0	100	98.1-100.0	100	66.4-100.0	100	98.1-100.0	100	100
annaalge	species: microsporidia	high	198	9	0	189	0	100	66.4-100.0	100	98.1-100.0	100	66.4-100.0	100	98.1-100.0	100	100
arcobutz	species: bacteria	ultra_low	198	9	0	189	0	100	66.4-100.0	100	98.1-100.0	100	66.4-100.0	100	98.1-100.0	100	100
arcobutz	species: bacteria	low	198	9	0	189	0	100	66.4-100.0	100	98.1-100.0	100	66.4-100.0	100	98.1-100.0	100	100
arcobutz	species: bacteria	medium	198	9	0	189	0	100	66.4-100.0	100	98.1-100.0	100	66.4-100.0	100	98.1-100.0	100	100
arcobutz	species: bacteria	high	198	9	0	189	0	100	66.4-100.0	100	98.1-100.0	100	66.4-100.0	100	98.1-100.0	100	100
arcocrya	species: bacteria	ultra_low	198	9	0	189	0	100	66.4-100.0	100	98.1-100.0	100	66.4-100.0	100	98.1-100.0	100	100
arcocrya	species: bacteria	low	198	9	0	189	0	100	66.4-100.0	100	98.1-100.0	100	66.4-100.0	100	98.1-100.0	100	100
arcocrya	species: bacteria	medium	198	9	0	189	0	100	66.4-100.0	100	98.1-100.0	100	66.4-100.0	100	98.1-100.0	100	100
arcocrya	species: bacteria	high	198	9	0	189	0	100	66.4-100.0	100	98.1-100.0	100	66.4-100.0	100	98.1-100.0	100	100
armA	AMR	ultra_low	195	9	0	186	0	100	66.4-100.0	100	98.0-100.0	100	66.4-100.0	100	98.0-100.0	100	100
armA	AMR	low	195	9	0	186	0	100	66.4-100.0	100	98.0-100.0	100	66.4-100.0	100	98.0-100.0	100	100
armA	AMR	medium	195	9	0	186	0	100	66.4-100.0	100	98.0-100.0	100	66.4-100.0	100	98.0-100.0	100	100
armA	AMR	high	195	9	0	186	0	100	66.4-100.0	100	98.0-100.0	100	66.4-100.0	100	98.0-100.0	100	100
ascalumb	species: invertebrate	ultra_low	198	9	0	189	0	100	66.4-100.0	100	98.1-100.0	100	66.4-100.0	100	98.1-100.0	100	100
ascalumb	species: invertebrate	low	198	9	0	189	0	100	66.4-100.0	100	98.1-100.0	100	66.4-100.0	100	98.1-100.0	100	100
ascalumb	species: invertebrate	medium	198	9	0	189	0	100	66.4-100.0	100	98.1-100.0	100	66.4-100.0	100	98.1-100.0	100	100
ascalumb	species: invertebrate	high	198	9	0	189	0	100	66.4-100.0	100	98.1-100.0	100	66.4-100.0	100	98.1-100.0	100	100
blaACC	AMR	ultra_low	198	3	0	189	6	33.333	7.5-70.1	100	98.1-100.0	100	29.2-100.0	96.923	93.4-98.9	96.97	50
blaACC	AMR	low	198	9	0	189	0	100	66.4-100.0	100	98.1-100.0	100	66.4-100.0	100	98.1-100.0	100	100
blaACC	AMR	medium	198	9	0	189	0	100	66.4-100.0	100	98.1-100.0	100	66.4-100.0	100	98.1-100.0	100	100
blaACC	AMR	high	198	9	0	189	0	100	66.4-100.0	100	98.1-100.0	100	66.4-100.0	100	98.1-100.0	100	100
blaACT	AMR	ultra_low	114	12	0	102	0	100	73.5-100.0	100	96.4-100.0	100	73.5-100.0	100	96.4-100.0	100	100
blaACT	AMR	low	114	12	0	102	0	100	73.5-100.0	100	96.4-100.0	100	73.5-100.0	100	96.4-100.0	100	100
blaACT	AMR	medium	114	12	0	102	0	100	73.5-100.0	100	96.4-100.0	100	73.5-100.0	100	96.4-100.0	100	100
blaACT	AMR	high	114	12	0	102	0	100	73.5-100.0	100	96.4-100.0	100	73.5-100.0	100	96.4-100.0	100	100
blaAIM	AMR	ultra_low	198	9	0	189	0	100	66.4-100.0	100	98.1-100.0	100	66.4-100.0	100	98.1-100.0	100	100
blaAIM	AMR	low	198	9	0	189	0	100	66.4-100.0	100	98.1-100.0	100	66.4-100.0	100	98.1-100.0	100	100
blaAIM	AMR	medium	198	9	0	189	0	100	66.4-100.0	100	98.1-100.0	100	66.4-100.0	100	98.1-100.0	100	100
blaAIM	AMR	high	198	9	0	189	0	100	66.4-100.0	100	98.1-100.0	100	66.4-100.0	100	98.1-100.0	100	100
blaCMY_G1	AMR	ultra_low	198	18	0	180	0	100	81.5-100.0	100	98.0-100.0	100	81.5-100.0	100	98.0-100.0	100	100
blaCMY_G1	AMR	low	198	18	0	180	0	100	81.5-100.0	100	98.0-100.0	100	81.5-100.0	100	98.0-100.0	100	100
blaCMY_G1	AMR	medium	198	18	0	180	0	100	81.5-100.0	100	98.0-100.0	100	81.5-100.0	100	98.0-100.0	100	100
blaCMY_G1	AMR	high	198	18	0	180	0	100	81.5-100.0	100	98.0-100.0	100	81.5-100.0	100	98.0-100.0	100	100
blaCMY_G2	AMR	ultra_low	128	12	0	116	0	100	73.5-100.0	100	96.9-100.0	100	73.5-100.0	100	96.9-100.0	100	100
blaCMY_G2	AMR	low	128	12	0	116	0	100	73.5-100.0	100	96.9-100.0	100	73.5-100.0	100	96.9-100.0	100	100
blaCMY_G2	AMR	medium	128	12	0	116	0	100	73.5-100.0	100	96.9-100.0	100	73.5-100.0	100	96.9-100.0	100	100
blaCMY_G2	AMR	high	128	12	0	116	0	100	73.5-100.0	100	96.9-100.0	100	73.5-100.0	100	96.9-100.0	100	100
blaDHA	AMR	ultra_low	189	9	0	180	0	100	66.4-100.0	100	98.0-100.0	100	66.4-100.0	100	98.0-100.0	100	100
blaDHA	AMR	low	189	9	0	180	0	100	66.4-100.0	100	98.0-100.0	100	66.4-100.0	100	98.0-100.0	100	100
blaDHA	AMR	medium	189	9	0	180	0	100	66.4-100.0	100	98.0-100.0	100	66.4-100.0	100	98.0-100.0	100	100
blaDHA	AMR	high	189	9	0	180	0	100	66.4-100.0	100	98.0-100.0	100	66.4-100.0	100	98.0-100.0	100	100
blaDIM	AMR	ultra_low	198	6	0	189	3	66.667	29.9-92.5	100	98.1-100.0	100	54.1-100.0	98.438	95.5-99.7	98.485	80
blaDIM	AMR	low	198	9	0	189	0	100	66.4-100.0	100	98.1-100.0	100	66.4-100.0	100	98.1-100.0	100	100
blaDIM	AMR	medium	198	9	0	189	0	100	66.4-100.0	100	98.1-100.0	100	66.4-100.0	100	98.1-100.0	100	100
blaDIM	AMR	high	198	9	0	189	0	100	66.4-100.0	100	98.1-100.0	100	66.4-100.0	100	98.1-100.0	100	100
blaFOX	AMR	ultra_low	192	9	0	183	0	100	66.4-100.0	100	98.0-100.0	100	66.4-100.0	100	98.0-100.0	100	100
blaFOX	AMR	low	192	9	0	183	0	100	66.4-100.0	100	98.0-100.0	100	66.4-100.0	100	98.0-100.0	100	100
blaFOX	AMR	medium	192	9	0	183	0	100	66.4-100.0	100	98.0-100.0	100	66.4-100.0	100	98.0-100.0	100	100
blaFOX	AMR	high	192	9	5	178	0	100	66.4-100.0	97.268	93.7-99.1	64.286	35.1-87.2	100	97.9-100.0	97.396	78.261
blaGES	AMR	ultra_low	198	9	0	189	0	100	66.4-100.0	100	98.1-100.0	100	66.4-100.0	100	98.1-100.0	100	100
blaGES	AMR	low	198	9	0	189	0	100	66.4-100.0	100	98.1-100.0	100	66.4-100.0	100	98.1-100.0	100	100
blaGES	AMR	medium	198	9	0	189	0	100	66.4-100.0	100	98.1-100.0	100	66.4-100.0	100	98.1-100.0	100	100
blaGES	AMR	high	198	9	0	189	0	100	66.4-100.0	100	98.1-100.0	100	66.4-100.0	100	98.1-100.0	100	100
blaGIM	AMR	ultra_low	198	3	0	189	6	33.333	7.5-70.1	100	98.1-100.0	100	29.2-100.0	96.923	93.4-98.9	96.97	50
blaGIM	AMR	low	198	9	0	189	0	100	66.4-100.0	100	98.1-100.0	100	66.4-100.0	100	98.1-100.0	100	100
blaGIM	AMR	medium	198	9	0	189	0	100	66.4-100.0	100	98.1-100.0	100	66.4-100.0	100	98.1-100.0	100	100
blaGIM	AMR	high	198	9	0	189	0	100	66.4-100.0	100	98.1-100.0	100	66.4-100.0	100	98.1-100.0	100	100
blaIMI	AMR	ultra_low	198	9	0	189	0	100	66.4-100.0	100	98.1-100.0	100	66.4-100.0	100	98.1-100.0	100	100
blaIMI	AMR	low	198	9	0	189	0	100	66.4-100.0	100	98.1-100.0	100	66.4-100.0	100	98.1-100.0	100	100
blaIMI	AMR	medium	198	9	0	189	0	100	66.4-100.0	100	98.1-100.0	100	66.4-100.0	100	98.1-100.0	100	100
blaIMI	AMR	high	198	9	0	189	0	100	66.4-100.0	100	98.1-100.0	100	66.4-100.0	100	98.1-100.0	100	100
blaIMP	AMR	ultra_low	195	6	0	186	3	66.667	29.9-92.5	100	98.0-100.0	100	54.1-100.0	98.413	95.4-99.7	98.462	80
blaIMP	AMR	low	195	9	0	186	0	100	66.4-100.0	100	98.0-100.0	100	66.4-100.0	100	98.0-100.0	100	100
blaIMP	AMR	medium	195	9	0	186	0	100	66.4-100.0	100	98.0-100.0	100	66.4-100.0	100	98.0-100.0	100	100
blaIMP	AMR	high	195	9	0	186	0	100	66.4-100.0	100	98.0-100.0	100	66.4-100.0	100	98.0-100.0	100	100
blaKPC	AMR	ultra_low	189	9	0	180	0	100	66.4-100.0	100	98.0-100.0	100	66.4-100.0	100	98.0-100.0	100	100
blaKPC	AMR	low	189	6	0	180	3	66.667	29.9-92.5	100	98.0-100.0	100	54.1-100.0	98.361	95.3-99.7	98.413	80
blaKPC	AMR	medium	189	9	0	180	0	100	66.4-100.0	100	98.0-100.0	100	66.4-100.0	100	98.0-100.0	100	100
blaKPC	AMR	high	189	9	0	180	0	100	66.4-100.0	100	98.0-100.0	100	66.4-100.0	100	98.0-100.0	100	100
blaMIR	AMR	ultra_low	198	9	0	189	0	100	66.4-100.0	100	98.1-100.0	100	66.4-100.0	100	98.1-100.0	100	100
blaMIR	AMR	low	198	9	0	189	0	100	66.4-100.0	100	98.1-100.0	100	66.4-100.0	100	98.1-100.0	100	100
blaMIR	AMR	medium	198	9	0	189	0	100	66.4-100.0	100	98.1-100.0	100	66.4-100.0	100	98.1-100.0	100	100
blaMIR	AMR	high	198	9	0	189	0	100	66.4-100.0	100	98.1-100.0	100	66.4-100.0	100	98.1-100.0	100	100
blaNDM	AMR	ultra_low	195	6	0	186	3	66.667	29.9-92.5	100	98.0-100.0	100	54.1-100.0	98.413	95.4-99.7	98.462	80
blaNDM	AMR	low	195	9	0	186	0	100	66.4-100.0	100	98.0-100.0	100	66.4-100.0	100	98.0-100.0	100	100
blaNDM	AMR	medium	195	9	0	186	0	100	66.4-100.0	100	98.0-100.0	100	66.4-100.0	100	98.0-100.0	100	100
blaNDM	AMR	high	195	9	0	186	0	100	66.4-100.0	100	98.0-100.0	100	66.4-100.0	100	98.0-100.0	100	100
blaOXA23	AMR	ultra_low	198	9	0	189	0	100	66.4-100.0	100	98.1-100.0	100	66.4-100.0	100	98.1-100.0	100	100
blaOXA23	AMR	low	198	9	0	189	0	100	66.4-100.0	100	98.1-100.0	100	66.4-100.0	100	98.1-100.0	100	100
blaOXA23	AMR	medium	198	9	0	189	0	100	66.4-100.0	100	98.1-100.0	100	66.4-100.0	100	98.1-100.0	100	100
blaOXA23	AMR	high	198	9	0	189	0	100	66.4-100.0	100	98.1-100.0	100	66.4-100.0	100	98.1-100.0	100	100
blaOXA24	AMR	ultra_low	198	9	0	189	0	100	66.4-100.0	100	98.1-100.0	100	66.4-100.0	100	98.1-100.0	100	100
blaOXA24	AMR	low	198	9	0	189	0	100	66.4-100.0	100	98.1-100.0	100	66.4-100.0	100	98.1-100.0	100	100
blaOXA24	AMR	medium	198	9	0	189	0	100	66.4-100.0	100	98.1-100.0	100	66.4-100.0	100	98.1-100.0	100	100
blaOXA24	AMR	high	198	9	0	189	0	100	66.4-100.0	100	98.1-100.0	100	66.4-100.0	100	98.1-100.0	100	100
blaOXA48	AMR	ultra_low	177	6	0	168	3	66.667	29.9-92.5	100	97.8-100.0	100	54.1-100.0	98.246	95.0-99.6	98.305	80
blaOXA48	AMR	low	177	9	0	168	0	100	66.4-100.0	100	97.8-100.0	100	66.4-100.0	100	97.8-100.0	100	100
blaOXA48	AMR	medium	177	9	0	168	0	100	66.4-100.0	100	97.8-100.0	100	66.4-100.0	100	97.8-100.0	100	100
blaOXA48	AMR	high	177	9	0	168	0	100	66.4-100.0	100	97.8-100.0	100	66.4-100.0	100	97.8-100.0	100	100
blaSIM	AMR	ultra_low	198	9	0	189	0	100	66.4-100.0	100	98.1-100.0	100	66.4-100.0	100	98.1-100.0	100	100
blaSIM	AMR	low	198	6	0	189	3	66.667	29.9-92.5	100	98.1-100.0	100	54.1-100.0	98.438	95.5-99.7	98.485	80
blaSIM	AMR	medium	198	9	0	189	0	100	66.4-100.0	100	98.1-100.0	100	66.4-100.0	100	98.1-100.0	100	100
blaSIM	AMR	high	198	9	0	189	0	100	66.4-100.0	100	98.1-100.0	100	66.4-100.0	100	98.1-100.0	100	100
blaVEB	AMR	ultra_low	198	9	0	189	0	100	66.4-100.0	100	98.1-100.0	100	66.4-100.0	100	98.1-100.0	100	100
blaVEB	AMR	low	198	9	0	189	0	100	66.4-100.0	100	98.1-100.0	100	66.4-100.0	100	98.1-100.0	100	100
blaVEB	AMR	medium	198	9	0	189	0	100	66.4-100.0	100	98.1-100.0	100	66.4-100.0	100	98.1-100.0	100	100
blaVEB	AMR	high	198	9	0	189	0	100	66.4-100.0	100	98.1-100.0	100	66.4-100.0	100	98.1-100.0	100	100
blaVIM	AMR	ultra_low	198	9	0	189	0	100	66.4-100.0	100	98.1-100.0	100	66.4-100.0	100	98.1-100.0	100	100
blaVIM	AMR	low	198	9	0	189	0	100	66.4-100.0	100	98.1-100.0	100	66.4-100.0	100	98.1-100.0	100	100
blaVIM	AMR	medium	198	9	0	189	0	100	66.4-100.0	100	98.1-100.0	100	66.4-100.0	100	98.1-100.0	100	100
blaVIM	AMR	high	198	9	0	189	0	100	66.4-100.0	100	98.1-100.0	100	66.4-100.0	100	98.1-100.0	100	100
campcoli	species: bacteria	ultra_low	198	9	0	189	0	100	66.4-100.0	100	98.1-100.0	100	66.4-100.0	100	98.1-100.0	100	100
campcoli	species: bacteria	low	198	9	0	189	0	100	66.4-100.0	100	98.1-100.0	100	66.4-100.0	100	98.1-100.0	100	100
campcoli	species: bacteria	medium	198	9	0	189	0	100	66.4-100.0	100	98.1-100.0	100	66.4-100.0	100	98.1-100.0	100	100
campcoli	species: bacteria	high	198	9	0	189	0	100	66.4-100.0	100	98.1-100.0	100	66.4-100.0	100	98.1-100.0	100	100
campconc	species: bacteria	ultra_low	63	0	0	63	0	n/a	n/a	100	94.3-100.0	n/a	n/a	100	94.3-100.0	100	n/a
campconc	species: bacteria	low	66	3	0	63	0	100	29.2-100.0	100	94.3-100.0	100	29.2-100.0	100	94.3-100.0	100	100
campconc	species: bacteria	medium	66	3	0	63	0	100	29.2-100.0	100	94.3-100.0	100	29.2-100.0	100	94.3-100.0	100	100
campconc	species: bacteria	high	66	3	0	63	0	100	29.2-100.0	100	94.3-100.0	100	29.2-100.0	100	94.3-100.0	100	100
campfetu	species: bacteria	ultra_low	198	9	0	189	0	100	66.4-100.0	100	98.1-100.0	100	66.4-100.0	100	98.1-100.0	100	100
campfetu	species: bacteria	low	198	9	0	189	0	100	66.4-100.0	100	98.1-100.0	100	66.4-100.0	100	98.1-100.0	100	100
campfetu	species: bacteria	medium	198	9	0	189	0	100	66.4-100.0	100	98.1-100.0	100	66.4-100.0	100	98.1-100.0	100	100
campfetu	species: bacteria	high	198	9	0	189	0	100	66.4-100.0	100	98.1-100.0	100	66.4-100.0	100	98.1-100.0	100	100
campjeju	species: bacteria	ultra_low	198	9	0	189	0	100	66.4-100.0	100	98.1-100.0	100	66.4-100.0	100	98.1-100.0	100	100
campjeju	species: bacteria	low	198	9	0	189	0	100	66.4-100.0	100	98.1-100.0	100	66.4-100.0	100	98.1-100.0	100	100
campjeju	species: bacteria	medium	198	9	0	189	0	100	66.4-100.0	100	98.1-100.0	100	66.4-100.0	100	98.1-100.0	100	100
campjeju	species: bacteria	high	198	9	0	189	0	100	66.4-100.0	100	98.1-100.0	100	66.4-100.0	100	98.1-100.0	100	100
camplari	species: bacteria	ultra_low	198	9	0	189	0	100	66.4-100.0	100	98.1-100.0	100	66.4-100.0	100	98.1-100.0	100	100
camplari	species: bacteria	low	198	9	0	189	0	100	66.4-100.0	100	98.1-100.0	100	66.4-100.0	100	98.1-100.0	100	100
camplari	species: bacteria	medium	198	9	0	189	0	100	66.4-100.0	100	98.1-100.0	100	66.4-100.0	100	98.1-100.0	100	100
camplari	species: bacteria	high	198	9	0	189	0	100	66.4-100.0	100	98.1-100.0	100	66.4-100.0	100	98.1-100.0	100	100
campupsa	species: bacteria	ultra_low	198	9	0	189	0	100	66.4-100.0	100	98.1-100.0	100	66.4-100.0	100	98.1-100.0	100	100
campupsa	species: bacteria	low	198	9	0	189	0	100	66.4-100.0	100	98.1-100.0	100	66.4-100.0	100	98.1-100.0	100	100
campupsa	species: bacteria	medium	198	9	0	189	0	100	66.4-100.0	100	98.1-100.0	100	66.4-100.0	100	98.1-100.0	100	100
campupsa	species: bacteria	high	195	9	0	186	0	100	66.4-100.0	100	98.0-100.0	100	66.4-100.0	100	98.0-100.0	100	100
candauri	species: fungi	ultra_low	198	9	0	189	0	100	66.4-100.0	100	98.1-100.0	100	66.4-100.0	100	98.1-100.0	100	100
candauri	species: fungi	low	198	9	0	189	0	100	66.4-100.0	100	98.1-100.0	100	66.4-100.0	100	98.1-100.0	100	100
candauri	species: fungi	medium	198	9	0	189	0	100	66.4-100.0	100	98.1-100.0	100	66.4-100.0	100	98.1-100.0	100	100
candauri	species: fungi	high	198	9	0	189	0	100	66.4-100.0	100	98.1-100.0	100	66.4-100.0	100	98.1-100.0	100	100
chlatrac	species: bacteria	ultra_low	198	9	0	189	0	100	66.4-100.0	100	98.1-100.0	100	66.4-100.0	100	98.1-100.0	100	100
chlatrac	species: bacteria	low	198	9	0	189	0	100	66.4-100.0	100	98.1-100.0	100	66.4-100.0	100	98.1-100.0	100	100
chlatrac	species: bacteria	medium	198	9	0	189	0	100	66.4-100.0	100	98.1-100.0	100	66.4-100.0	100	98.1-100.0	100	100
chlatrac	species: bacteria	high	198	9	0	189	0	100	66.4-100.0	100	98.1-100.0	100	66.4-100.0	100	98.1-100.0	100	100
clonsine	species: invertebrate	ultra_low	198	9	0	189	0	100	66.4-100.0	100	98.1-100.0	100	66.4-100.0	100	98.1-100.0	100	100
clonsine	species: invertebrate	low	198	9	0	189	0	100	66.4-100.0	100	98.1-100.0	100	66.4-100.0	100	98.1-100.0	100	100
clonsine	species: invertebrate	medium	198	9	0	189	0	100	66.4-100.0	100	98.1-100.0	100	66.4-100.0	100	98.1-100.0	100	100
clonsine	species: invertebrate	high	198	9	0	189	0	100	66.4-100.0	100	98.1-100.0	100	66.4-100.0	100	98.1-100.0	100	100
closdifftoxab	AMR or VF: host	ultra_low	195	9	0	186	0	100	66.4-100.0	100	98.0-100.0	100	66.4-100.0	100	98.0-100.0	100	100
closdifftoxab	AMR or VF: host	low	195	9	0	186	0	100	66.4-100.0	100	98.0-100.0	100	66.4-100.0	100	98.0-100.0	100	100
closdifftoxab	AMR or VF: host	medium	195	9	0	186	0	100	66.4-100.0	100	98.0-100.0	100	66.4-100.0	100	98.0-100.0	100	100
closdifftoxab	AMR or VF: host	high	195	9	0	186	0	100	66.4-100.0	100	98.0-100.0	100	66.4-100.0	100	98.0-100.0	100	100
closdifftoxbin	AMR or VF: host	ultra_low	198	18	0	180	0	100	81.5-100.0	100	98.0-100.0	100	81.5-100.0	100	98.0-100.0	100	100
closdifftoxbin	AMR or VF: host	low	198	18	0	180	0	100	81.5-100.0	100	98.0-100.0	100	81.5-100.0	100	98.0-100.0	100	100
closdifftoxbin	AMR or VF: host	medium	198	18	0	180	0	100	81.5-100.0	100	98.0-100.0	100	81.5-100.0	100	98.0-100.0	100	100
closdifftoxbin	AMR or VF: host	high	198	18	0	180	0	100	81.5-100.0	100	98.0-100.0	100	81.5-100.0	100	98.0-100.0	100	100
closdiffVF	AMR or VF: host	ultra_low	198	54	0	144	0	100	93.4-100.0	100	97.5-100.0	100	93.4-100.0	100	97.5-100.0	100	100
closdiffVF	AMR or VF: host	low	198	54	0	144	0	100	93.4-100.0	100	97.5-100.0	100	93.4-100.0	100	97.5-100.0	100	100
closdiffVF	AMR or VF: host	medium	198	54	0	144	0	100	93.4-100.0	100	97.5-100.0	100	93.4-100.0	100	97.5-100.0	100	100
closdiffVF	AMR or VF: host	high	198	54	0	144	0	100	93.4-100.0	100	97.5-100.0	100	93.4-100.0	100	97.5-100.0	100	100
closperftox	AMR or VF: host	ultra_low	195	15	0	180	0	100	78.2-100.0	100	98.0-100.0	100	78.2-100.0	100	98.0-100.0	100	100
closperftox	AMR or VF: host	low	195	15	0	180	0	100	78.2-100.0	100	98.0-100.0	100	78.2-100.0	100	98.0-100.0	100	100
closperftox	AMR or VF: host	medium	195	15	0	180	0	100	78.2-100.0	100	98.0-100.0	100	78.2-100.0	100	98.0-100.0	100	100
closperftox	AMR or VF: host	high	195	15	0	180	0	100	78.2-100.0	100	98.0-100.0	100	78.2-100.0	100	98.0-100.0	100	100
closperfVF	AMR or VF: host	ultra_low	195	15	0	180	0	100	78.2-100.0	100	98.0-100.0	100	78.2-100.0	100	98.0-100.0	100	100
closperfVF	AMR or VF: host	low	195	15	0	180	0	100	78.2-100.0	100	98.0-100.0	100	78.2-100.0	100	98.0-100.0	100	100
closperfVF	AMR or VF: host	medium	195	15	0	180	0	100	78.2-100.0	100	98.0-100.0	100	78.2-100.0	100	98.0-100.0	100	100
closperfVF	AMR or VF: host	high	195	15	0	180	0	100	78.2-100.0	100	98.0-100.0	100	78.2-100.0	100	98.0-100.0	100	100
crypcomp	species: protozoa	ultra_low	198	9	0	189	0	100	66.4-100.0	100	98.1-100.0	100	66.4-100.0	100	98.1-100.0	100	100
crypcomp	species: protozoa	low	198	9	0	189	0	100	66.4-100.0	100	98.1-100.0	100	66.4-100.0	100	98.1-100.0	100	100
crypcomp	species: protozoa	medium	198	9	0	189	0	100	66.4-100.0	100	98.1-100.0	100	66.4-100.0	100	98.1-100.0	100	100
crypcomp	species: protozoa	high	198	9	0	189	0	100	66.4-100.0	100	98.1-100.0	100	66.4-100.0	100	98.1-100.0	100	100
crypfeli	species: protozoa	ultra_low	198	9	0	189	0	100	66.4-100.0	100	98.1-100.0	100	66.4-100.0	100	98.1-100.0	100	100
crypfeli	species: protozoa	low	198	9	0	189	0	100	66.4-100.0	100	98.1-100.0	100	66.4-100.0	100	98.1-100.0	100	100
crypfeli	species: protozoa	medium	198	9	0	189	0	100	66.4-100.0	100	98.1-100.0	100	66.4-100.0	100	98.1-100.0	100	100
crypfeli	species: protozoa	high	198	9	0	189	0	100	66.4-100.0	100	98.1-100.0	100	66.4-100.0	100	98.1-100.0	100	100
crypmele	species: protozoa	ultra_low	198	9	0	189	0	100	66.4-100.0	100	98.1-100.0	100	66.4-100.0	100	98.1-100.0	100	100
crypmele	species: protozoa	low	198	9	0	189	0	100	66.4-100.0	100	98.1-100.0	100	66.4-100.0	100	98.1-100.0	100	100
crypmele	species: protozoa	medium	198	9	0	189	0	100	66.4-100.0	100	98.1-100.0	100	66.4-100.0	100	98.1-100.0	100	100
crypmele	species: protozoa	high	198	9	0	189	0	100	66.4-100.0	100	98.1-100.0	100	66.4-100.0	100	98.1-100.0	100	100
crypmuri	species: protozoa	ultra_low	198	9	0	189	0	100	66.4-100.0	100	98.1-100.0	100	66.4-100.0	100	98.1-100.0	100	100
crypmuri	species: protozoa	low	198	9	0	189	0	100	66.4-100.0	100	98.1-100.0	100	66.4-100.0	100	98.1-100.0	100	100
crypmuri	species: protozoa	medium	198	9	0	189	0	100	66.4-100.0	100	98.1-100.0	100	66.4-100.0	100	98.1-100.0	100	100
crypmuri	species: protozoa	high	198	9	0	189	0	100	66.4-100.0	100	98.1-100.0	100	66.4-100.0	100	98.1-100.0	100	100
crypubiq	species: protozoa	ultra_low	198	9	0	189	0	100	66.4-100.0	100	98.1-100.0	100	66.4-100.0	100	98.1-100.0	100	100
crypubiq	species: protozoa	low	198	9	0	189	0	100	66.4-100.0	100	98.1-100.0	100	66.4-100.0	100	98.1-100.0	100	100
crypubiq	species: protozoa	medium	198	9	0	189	0	100	66.4-100.0	100	98.1-100.0	100	66.4-100.0	100	98.1-100.0	100	100
crypubiq	species: protozoa	high	198	9	0	189	0	100	66.4-100.0	100	98.1-100.0	100	66.4-100.0	100	98.1-100.0	100	100
crypviat	species: protozoa	ultra_low	198	9	0	189	0	100	66.4-100.0	100	98.1-100.0	100	66.4-100.0	100	98.1-100.0	100	100
crypviat	species: protozoa	low	198	9	0	189	0	100	66.4-100.0	100	98.1-100.0	100	66.4-100.0	100	98.1-100.0	100	100
crypviat	species: protozoa	medium	198	9	0	189	0	100	66.4-100.0	100	98.1-100.0	100	66.4-100.0	100	98.1-100.0	100	100
crypviat	species: protozoa	high	198	9	0	189	0	100	66.4-100.0	100	98.1-100.0	100	66.4-100.0	100	98.1-100.0	100	100
CTXM_G1	AMR	ultra_low	189	36	0	153	0	100	90.3-100.0	100	97.6-100.0	100	90.3-100.0	100	97.6-100.0	100	100
CTXM_G1	AMR	low	189	24	0	153	12	66.667	49.0-81.4	100	97.6-100.0	100	85.8-100.0	92.727	87.6-96.2	93.651	80
CTXM_G1	AMR	medium	189	36	0	153	0	100	90.3-100.0	100	97.6-100.0	100	90.3-100.0	100	97.6-100.0	100	100
CTXM_G1	AMR	high	189	36	0	153	0	100	90.3-100.0	100	97.6-100.0	100	90.3-100.0	100	97.6-100.0	100	100
CTXM_G2	AMR	ultra_low	186	36	0	150	0	100	90.3-100.0	100	97.6-100.0	100	90.3-100.0	100	97.6-100.0	100	100
CTXM_G2	AMR	low	186	36	0	150	0	100	90.3-100.0	100	97.6-100.0	100	90.3-100.0	100	97.6-100.0	100	100
CTXM_G2	AMR	medium	186	36	0	150	0	100	90.3-100.0	100	97.6-100.0	100	90.3-100.0	100	97.6-100.0	100	100
CTXM_G2	AMR	high	186	36	0	150	0	100	90.3-100.0	100	97.6-100.0	100	90.3-100.0	100	97.6-100.0	100	100
CTXM_G25	AMR	ultra_low	186	36	0	150	0	100	90.3-100.0	100	97.6-100.0	100	90.3-100.0	100	97.6-100.0	100	100
CTXM_G25	AMR	low	186	36	0	150	0	100	90.3-100.0	100	97.6-100.0	100	90.3-100.0	100	97.6-100.0	100	100
CTXM_G25	AMR	medium	186	36	0	150	0	100	90.3-100.0	100	97.6-100.0	100	90.3-100.0	100	97.6-100.0	100	100
CTXM_G25	AMR	high	186	36	0	150	0	100	90.3-100.0	100	97.6-100.0	100	90.3-100.0	100	97.6-100.0	100	100
CTXM_G8	AMR	ultra_low	198	36	0	162	0	100	90.3-100.0	100	97.7-100.0	100	90.3-100.0	100	97.7-100.0	100	100
CTXM_G8	AMR	low	198	36	0	162	0	100	90.3-100.0	100	97.7-100.0	100	90.3-100.0	100	97.7-100.0	100	100
CTXM_G8	AMR	medium	198	36	0	162	0	100	90.3-100.0	100	97.7-100.0	100	90.3-100.0	100	97.7-100.0	100	100
CTXM_G8	AMR	high	198	36	6	156	0	100	90.3-100.0	96.296	92.1-98.6	85.714	71.5-94.6	100	97.7-100.0	96.97	92.308
CTXM_G9	AMR	ultra_low	192	36	0	156	0	100	90.3-100.0	100	97.7-100.0	100	90.3-100.0	100	97.7-100.0	100	100
CTXM_G9	AMR	low	192	36	0	156	0	100	90.3-100.0	100	97.7-100.0	100	90.3-100.0	100	97.7-100.0	100	100
CTXM_G9	AMR	medium	192	36	0	156	0	100	90.3-100.0	100	97.7-100.0	100	90.3-100.0	100	97.7-100.0	100	100
CTXM_G9	AMR	high	192	36	0	156	0	100	90.3-100.0	100	97.7-100.0	100	90.3-100.0	100	97.7-100.0	100	100
cyclcaye	species: protozoa	ultra_low	198	9	0	189	0	100	66.4-100.0	100	98.1-100.0	100	66.4-100.0	100	98.1-100.0	100	100
cyclcaye	species: protozoa	low	198	9	0	189	0	100	66.4-100.0	100	98.1-100.0	100	66.4-100.0	100	98.1-100.0	100	100
cyclcaye	species: protozoa	medium	198	9	0	189	0	100	66.4-100.0	100	98.1-100.0	100	66.4-100.0	100	98.1-100.0	100	100
cyclcaye	species: protozoa	high	198	9	0	189	0	100	66.4-100.0	100	98.1-100.0	100	66.4-100.0	100	98.1-100.0	100	100
cytomega	species: viral	ultra_low	198	0	0	189	9	0	0.0-33.6	100	98.1-100.0	n/a	n/a	95.455	91.5-97.9	95.455	n/a
cytomega	species: viral	low	198	0	0	189	9	0	0.0-33.6	100	98.1-100.0	n/a	n/a	95.455	91.5-97.9	95.455	n/a
cytomega	species: viral	medium	198	9	0	189	0	100	66.4-100.0	100	98.1-100.0	100	66.4-100.0	100	98.1-100.0	100	100
cytomega	species: viral	high	198	9	0	189	0	100	66.4-100.0	100	98.1-100.0	100	66.4-100.0	100	98.1-100.0	100	100
dibolatu	species: invertebrate	ultra_low	189	0	0	189	0	n/a	n/a	100	98.1-100.0	n/a	n/a	100	98.1-100.0	100	n/a
dibolatu	species: invertebrate	low	198	9	0	189	0	100	66.4-100.0	100	98.1-100.0	100	66.4-100.0	100	98.1-100.0	100	100
dibolatu	species: invertebrate	medium	198	9	0	189	0	100	66.4-100.0	100	98.1-100.0	100	66.4-100.0	100	98.1-100.0	100	100
dibolatu	species: invertebrate	high	198	9	0	189	0	100	66.4-100.0	100	98.1-100.0	100	66.4-100.0	100	98.1-100.0	100	100
dipycani	species: invertebrate	ultra_low	198	9	0	189	0	100	66.4-100.0	100	98.1-100.0	100	66.4-100.0	100	98.1-100.0	100	100
dipycani	species: invertebrate	low	198	9	0	189	0	100	66.4-100.0	100	98.1-100.0	100	66.4-100.0	100	98.1-100.0	100	100
dipycani	species: invertebrate	medium	198	9	0	189	0	100	66.4-100.0	100	98.1-100.0	100	66.4-100.0	100	98.1-100.0	100	100
dipycani	species: invertebrate	high	198	9	0	189	0	100	66.4-100.0	100	98.1-100.0	100	66.4-100.0	100	98.1-100.0	100	100
eaec	AMR or VF: host	ultra_low	198	30	0	162	6	83.333	67.2-93.6	100	97.7-100.0	100	88.4-100.0	96.429	92.4-98.7	96.97	90.909
eaec	AMR or VF: host	low	198	36	0	162	0	100	90.3-100.0	100	97.7-100.0	100	90.3-100.0	100	97.7-100.0	100	100
eaec	AMR or VF: host	medium	198	36	0	162	0	100	90.3-100.0	100	97.7-100.0	100	90.3-100.0	100	97.7-100.0	100	100
eaec	AMR or VF: host	high	198	36	0	162	0	100	90.3-100.0	100	97.7-100.0	100	90.3-100.0	100	97.7-100.0	100	100
edwatard	species: bacteria	ultra_low	198	9	0	189	0	100	66.4-100.0	100	98.1-100.0	100	66.4-100.0	100	98.1-100.0	100	100
edwatard	species: bacteria	low	198	9	0	189	0	100	66.4-100.0	100	98.1-100.0	100	66.4-100.0	100	98.1-100.0	100	100
edwatard	species: bacteria	medium	198	9	0	189	0	100	66.4-100.0	100	98.1-100.0	100	66.4-100.0	100	98.1-100.0	100	100
edwatard	species: bacteria	high	198	9	0	189	0	100	66.4-100.0	100	98.1-100.0	100	66.4-100.0	100	98.1-100.0	100	100
ehec	AMR or VF: host	ultra_low	198	2	0	180	16	11.111	1.4-34.7	100	98.0-100.0	100	15.8-100.0	91.837	87.1-95.3	91.919	20
ehec	AMR or VF: host	low	198	14	0	180	4	77.778	52.4-93.6	100	98.0-100.0	100	76.8-100.0	97.826	94.5-99.4	97.98	87.5
ehec	AMR or VF: host	medium	198	18	0	180	0	100	81.5-100.0	100	98.0-100.0	100	81.5-100.0	100	98.0-100.0	100	100
ehec	AMR or VF: host	high	198	18	0	180	0	100	81.5-100.0	100	98.0-100.0	100	81.5-100.0	100	98.0-100.0	100	100
eiec	AMR or VF: host	ultra_low	198	18	0	180	0	100	81.5-100.0	100	98.0-100.0	100	81.5-100.0	100	98.0-100.0	100	100
eiec	AMR or VF: host	low	198	18	0	180	0	100	81.5-100.0	100	98.0-100.0	100	81.5-100.0	100	98.0-100.0	100	100
eiec	AMR or VF: host	medium	198	18	0	180	0	100	81.5-100.0	100	98.0-100.0	100	81.5-100.0	100	98.0-100.0	100	100
eiec	AMR or VF: host	high	198	18	0	180	0	100	81.5-100.0	100	98.0-100.0	100	81.5-100.0	100	98.0-100.0	100	100
encecuni	species: microsporidia	ultra_low	198	9	0	189	0	100	66.4-100.0	100	98.1-100.0	100	66.4-100.0	100	98.1-100.0	100	100
encecuni	species: microsporidia	low	198	9	0	189	0	100	66.4-100.0	100	98.1-100.0	100	66.4-100.0	100	98.1-100.0	100	100
encecuni	species: microsporidia	medium	198	9	0	189	0	100	66.4-100.0	100	98.1-100.0	100	66.4-100.0	100	98.1-100.0	100	100
encecuni	species: microsporidia	high	198	9	0	189	0	100	66.4-100.0	100	98.1-100.0	100	66.4-100.0	100	98.1-100.0	100	100
encehell	species: microsporidia	ultra_low	198	9	0	189	0	100	66.4-100.0	100	98.1-100.0	100	66.4-100.0	100	98.1-100.0	100	100
encehell	species: microsporidia	low	198	9	0	189	0	100	66.4-100.0	100	98.1-100.0	100	66.4-100.0	100	98.1-100.0	100	100
encehell	species: microsporidia	medium	198	9	0	189	0	100	66.4-100.0	100	98.1-100.0	100	66.4-100.0	100	98.1-100.0	100	100
encehell	species: microsporidia	high	198	9	0	189	0	100	66.4-100.0	100	98.1-100.0	100	66.4-100.0	100	98.1-100.0	100	100
enceinte	species: microsporidia	ultra_low	198	9	0	189	0	100	66.4-100.0	100	98.1-100.0	100	66.4-100.0	100	98.1-100.0	100	100
enceinte	species: microsporidia	low	198	9	0	189	0	100	66.4-100.0	100	98.1-100.0	100	66.4-100.0	100	98.1-100.0	100	100
enceinte	species: microsporidia	medium	198	9	0	189	0	100	66.4-100.0	100	98.1-100.0	100	66.4-100.0	100	98.1-100.0	100	100
enceinte	species: microsporidia	high	198	9	0	189	0	100	66.4-100.0	100	98.1-100.0	100	66.4-100.0	100	98.1-100.0	100	100
entahist	species: protozoa	ultra_low	198	9	0	189	0	100	66.4-100.0	100	98.1-100.0	100	66.4-100.0	100	98.1-100.0	100	100
entahist	species: protozoa	low	198	9	0	189	0	100	66.4-100.0	100	98.1-100.0	100	66.4-100.0	100	98.1-100.0	100	100
entahist	species: protozoa	medium	198	9	0	189	0	100	66.4-100.0	100	98.1-100.0	100	66.4-100.0	100	98.1-100.0	100	100
entahist	species: protozoa	high	198	9	0	189	0	100	66.4-100.0	100	98.1-100.0	100	66.4-100.0	100	98.1-100.0	100	100
entamosh	species: protozoa	ultra_low	198	9	0	189	0	100	66.4-100.0	100	98.1-100.0	100	66.4-100.0	100	98.1-100.0	100	100
entamosh	species: protozoa	low	198	9	0	189	0	100	66.4-100.0	100	98.1-100.0	100	66.4-100.0	100	98.1-100.0	100	100
entamosh	species: protozoa	medium	198	9	0	189	0	100	66.4-100.0	100	98.1-100.0	100	66.4-100.0	100	98.1-100.0	100	100
entamosh	species: protozoa	high	198	9	0	189	0	100	66.4-100.0	100	98.1-100.0	100	66.4-100.0	100	98.1-100.0	100	100
entebien	species: microsporidia	ultra_low	198	9	0	189	0	100	66.4-100.0	100	98.1-100.0	100	66.4-100.0	100	98.1-100.0	100	100
entebien	species: microsporidia	low	198	9	0	189	0	100	66.4-100.0	100	98.1-100.0	100	66.4-100.0	100	98.1-100.0	100	100
entebien	species: microsporidia	medium	198	9	0	189	0	100	66.4-100.0	100	98.1-100.0	100	66.4-100.0	100	98.1-100.0	100	100
entebien	species: microsporidia	high	198	9	0	189	0	100	66.4-100.0	100	98.1-100.0	100	66.4-100.0	100	98.1-100.0	100	100
enteverm	species: invertebrate	ultra_low	198	9	0	189	0	100	66.4-100.0	100	98.1-100.0	100	66.4-100.0	100	98.1-100.0	100	100
enteverm	species: invertebrate	low	198	9	0	189	0	100	66.4-100.0	100	98.1-100.0	100	66.4-100.0	100	98.1-100.0	100	100
enteverm	species: invertebrate	medium	198	9	0	189	0	100	66.4-100.0	100	98.1-100.0	100	66.4-100.0	100	98.1-100.0	100	100
enteverm	species: invertebrate	high	198	9	0	189	0	100	66.4-100.0	100	98.1-100.0	100	66.4-100.0	100	98.1-100.0	100	100
epec	AMR or VF: host	ultra_low	171	18	0	153	0	100	81.5-100.0	100	97.6-100.0	100	81.5-100.0	100	97.6-100.0	100	100
epec	AMR or VF: host	low	171	15	0	153	3	83.333	58.6-96.4	100	97.6-100.0	100	78.2-100.0	98.077	94.5-99.6	98.246	90.909
epec	AMR or VF: host	medium	171	12	0	153	6	66.667	41.0-86.7	100	97.6-100.0	100	73.5-100.0	96.226	92.0-98.6	96.491	80
epec	AMR or VF: host	high	171	12	0	153	6	66.667	41.0-86.7	100	97.6-100.0	100	73.5-100.0	96.226	92.0-98.6	96.491	80
etec	AMR or VF: host	ultra_low	198	18	0	180	0	100	81.5-100.0	100	98.0-100.0	100	81.5-100.0	100	98.0-100.0	100	100
etec	AMR or VF: host	low	198	18	0	180	0	100	81.5-100.0	100	98.0-100.0	100	81.5-100.0	100	98.0-100.0	100	100
etec	AMR or VF: host	medium	198	18	0	180	0	100	81.5-100.0	100	98.0-100.0	100	81.5-100.0	100	98.0-100.0	100	100
etec	AMR or VF: host	high	198	18	0	180	0	100	81.5-100.0	100	98.0-100.0	100	81.5-100.0	100	98.0-100.0	100	100
fascbusk	species: invertebrate	ultra_low	198	9	0	189	0	100	66.4-100.0	100	98.1-100.0	100	66.4-100.0	100	98.1-100.0	100	100
fascbusk	species: invertebrate	low	198	9	0	189	0	100	66.4-100.0	100	98.1-100.0	100	66.4-100.0	100	98.1-100.0	100	100
fascbusk	species: invertebrate	medium	198	9	0	189	0	100	66.4-100.0	100	98.1-100.0	100	66.4-100.0	100	98.1-100.0	100	100
fascbusk	species: invertebrate	high	198	9	0	189	0	100	66.4-100.0	100	98.1-100.0	100	66.4-100.0	100	98.1-100.0	100	100
faschepa	species: invertebrate	ultra_low	192	3	0	189	0	100	29.2-100.0	100	98.1-100.0	100	29.2-100.0	100	98.1-100.0	100	100
faschepa	species: invertebrate	low	198	9	0	189	0	100	66.4-100.0	100	98.1-100.0	100	66.4-100.0	100	98.1-100.0	100	100
faschepa	species: invertebrate	medium	198	9	0	189	0	100	66.4-100.0	100	98.1-100.0	100	66.4-100.0	100	98.1-100.0	100	100
faschepa	species: invertebrate	high	198	9	0	189	0	100	66.4-100.0	100	98.1-100.0	100	66.4-100.0	100	98.1-100.0	100	100
giarinte	species: protozoa	ultra_low	198	9	0	189	0	100	66.4-100.0	100	98.1-100.0	100	66.4-100.0	100	98.1-100.0	100	100
giarinte	species: protozoa	low	198	9	0	189	0	100	66.4-100.0	100	98.1-100.0	100	66.4-100.0	100	98.1-100.0	100	100
giarinte	species: protozoa	medium	198	9	0	189	0	100	66.4-100.0	100	98.1-100.0	100	66.4-100.0	100	98.1-100.0	100	100
giarinte	species: protozoa	high	198	9	0	189	0	100	66.4-100.0	100	98.1-100.0	100	66.4-100.0	100	98.1-100.0	100	100
grimholl	species: bacteria	ultra_low	198	9	0	189	0	100	66.4-100.0	100	98.1-100.0	100	66.4-100.0	100	98.1-100.0	100	100
grimholl	species: bacteria	low	198	9	0	189	0	100	66.4-100.0	100	98.1-100.0	100	66.4-100.0	100	98.1-100.0	100	100
grimholl	species: bacteria	medium	198	9	0	189	0	100	66.4-100.0	100	98.1-100.0	100	66.4-100.0	100	98.1-100.0	100	100
grimholl	species: bacteria	high	198	9	0	189	0	100	66.4-100.0	100	98.1-100.0	100	66.4-100.0	100	98.1-100.0	100	100
helicana	species: bacteria	ultra_low	198	9	0	189	0	100	66.4-100.0	100	98.1-100.0	100	66.4-100.0	100	98.1-100.0	100	100
helicana	species: bacteria	low	198	9	0	189	0	100	66.4-100.0	100	98.1-100.0	100	66.4-100.0	100	98.1-100.0	100	100
helicana	species: bacteria	medium	198	9	0	189	0	100	66.4-100.0	100	98.1-100.0	100	66.4-100.0	100	98.1-100.0	100	100
helicana	species: bacteria	high	198	9	0	189	0	100	66.4-100.0	100	98.1-100.0	100	66.4-100.0	100	98.1-100.0	100	100
helicina	species: bacteria	ultra_low	198	9	0	189	0	100	66.4-100.0	100	98.1-100.0	100	66.4-100.0	100	98.1-100.0	100	100
helicina	species: bacteria	low	192	9	0	183	0	100	66.4-100.0	100	98.0-100.0	100	66.4-100.0	100	98.0-100.0	100	100
helicina	species: bacteria	medium	195	9	6	180	0	100	66.4-100.0	96.774	93.1-98.8	60	32.3-83.7	100	98.0-100.0	96.923	75
helicina	species: bacteria	high	198	9	9	180	0	100	66.4-100.0	95.238	91.2-97.8	50	26.0-74.0	100	98.0-100.0	95.455	66.667
helifenn	species: bacteria	ultra_low	198	9	0	189	0	100	66.4-100.0	100	98.1-100.0	100	66.4-100.0	100	98.1-100.0	100	100
helifenn	species: bacteria	low	189	9	0	180	0	100	66.4-100.0	100	98.0-100.0	100	66.4-100.0	100	98.0-100.0	100	100
helifenn	species: bacteria	medium	198	9	9	180	0	100	66.4-100.0	95.238	91.2-97.8	50	26.0-74.0	100	98.0-100.0	95.455	66.667
helifenn	species: bacteria	high	198	9	9	180	0	100	66.4-100.0	95.238	91.2-97.8	50	26.0-74.0	100	98.0-100.0	95.455	66.667
helipull	species: bacteria	ultra_low	198	9	0	189	0	100	66.4-100.0	100	98.1-100.0	100	66.4-100.0	100	98.1-100.0	100	100
helipull	species: bacteria	low	198	9	0	189	0	100	66.4-100.0	100	98.1-100.0	100	66.4-100.0	100	98.1-100.0	100	100
helipull	species: bacteria	medium	198	9	0	189	0	100	66.4-100.0	100	98.1-100.0	100	66.4-100.0	100	98.1-100.0	100	100
helipull	species: bacteria	high	198	9	0	189	0	100	66.4-100.0	100	98.1-100.0	100	66.4-100.0	100	98.1-100.0	100	100
helipylo	species: bacteria	ultra_low	189	0	0	189	0	n/a	n/a	100	98.1-100.0	n/a	n/a	100	98.1-100.0	100	n/a
helipylo	species: bacteria	low	198	9	0	189	0	100	66.4-100.0	100	98.1-100.0	100	66.4-100.0	100	98.1-100.0	100	100
helipylo	species: bacteria	medium	198	9	0	189	0	100	66.4-100.0	100	98.1-100.0	100	66.4-100.0	100	98.1-100.0	100	100
helipylo	species: bacteria	high	198	9	0	189	0	100	66.4-100.0	100	98.1-100.0	100	66.4-100.0	100	98.1-100.0	100	100
herpessi1	species: viral	ultra_low	198	0	0	189	9	0	0.0-33.6	100	98.1-100.0	n/a	n/a	95.455	91.5-97.9	95.455	n/a
herpessi1	species: viral	low	198	0	0	189	9	0	0.0-33.6	100	98.1-100.0	n/a	n/a	95.455	91.5-97.9	95.455	n/a
herpessi1	species: viral	medium	198	9	0	189	0	100	66.4-100.0	100	98.1-100.0	100	66.4-100.0	100	98.1-100.0	100	100
herpessi1	species: viral	high	198	9	0	189	0	100	66.4-100.0	100	98.1-100.0	100	66.4-100.0	100	98.1-100.0	100	100
herpessi2	species: viral	ultra_low	198	0	0	189	9	0	0.0-33.6	100	98.1-100.0	n/a	n/a	95.455	91.5-97.9	95.455	n/a
herpessi2	species: viral	low	198	0	0	189	9	0	0.0-33.6	100	98.1-100.0	n/a	n/a	95.455	91.5-97.9	95.455	n/a
herpessi2	species: viral	medium	198	9	0	189	0	100	66.4-100.0	100	98.1-100.0	100	66.4-100.0	100	98.1-100.0	100	100
herpessi2	species: viral	high	198	9	0	189	0	100	66.4-100.0	100	98.1-100.0	100	66.4-100.0	100	98.1-100.0	100	100
histcaps	species: fungi	ultra_low	195	6	0	189	0	100	54.1-100.0	100	98.1-100.0	100	54.1-100.0	100	98.1-100.0	100	100
histcaps	species: fungi	low	198	9	0	189	0	100	66.4-100.0	100	98.1-100.0	100	66.4-100.0	100	98.1-100.0	100	100
histcaps	species: fungi	medium	198	9	0	189	0	100	66.4-100.0	100	98.1-100.0	100	66.4-100.0	100	98.1-100.0	100	100
histcaps	species: fungi	high	198	9	0	189	0	100	66.4-100.0	100	98.1-100.0	100	66.4-100.0	100	98.1-100.0	100	100
hymedimi	species: invertebrate	ultra_low	198	9	0	189	0	100	66.4-100.0	100	98.1-100.0	100	66.4-100.0	100	98.1-100.0	100	100
hymedimi	species: invertebrate	low	198	9	0	189	0	100	66.4-100.0	100	98.1-100.0	100	66.4-100.0	100	98.1-100.0	100	100
hymedimi	species: invertebrate	medium	198	9	0	189	0	100	66.4-100.0	100	98.1-100.0	100	66.4-100.0	100	98.1-100.0	100	100
hymedimi	species: invertebrate	high	198	9	0	189	0	100	66.4-100.0	100	98.1-100.0	100	66.4-100.0	100	98.1-100.0	100	100
hymenana	species: invertebrate	ultra_low	198	9	0	189	0	100	66.4-100.0	100	98.1-100.0	100	66.4-100.0	100	98.1-100.0	100	100
hymenana	species: invertebrate	low	198	9	0	189	0	100	66.4-100.0	100	98.1-100.0	100	66.4-100.0	100	98.1-100.0	100	100
hymenana	species: invertebrate	medium	198	9	0	189	0	100	66.4-100.0	100	98.1-100.0	100	66.4-100.0	100	98.1-100.0	100	100
hymenana	species: invertebrate	high	198	9	0	189	0	100	66.4-100.0	100	98.1-100.0	100	66.4-100.0	100	98.1-100.0	100	100
klebpneutox	AMR or VF: host	ultra_low	198	12	0	180	6	66.667	41.0-86.7	100	98.0-100.0	100	73.5-100.0	96.774	93.1-98.8	96.97	80
klebpneutox	AMR or VF: host	low	198	18	0	180	0	100	81.5-100.0	100	98.0-100.0	100	81.5-100.0	100	98.0-100.0	100	100
klebpneutox	AMR or VF: host	medium	198	18	0	180	0	100	81.5-100.0	100	98.0-100.0	100	81.5-100.0	100	98.0-100.0	100	100
klebpneutox	AMR or VF: host	high	198	18	0	180	0	100	81.5-100.0	100	98.0-100.0	100	81.5-100.0	100	98.0-100.0	100	100
klebpneuVF	AMR or VF: host	ultra_low	198	12	0	180	6	66.667	41.0-86.7	100	98.0-100.0	100	73.5-100.0	96.774	93.1-98.8	96.97	80
klebpneuVF	AMR or VF: host	low	198	18	0	180	0	100	81.5-100.0	100	98.0-100.0	100	81.5-100.0	100	98.0-100.0	100	100
klebpneuVF	AMR or VF: host	medium	198	18	0	180	0	100	81.5-100.0	100	98.0-100.0	100	81.5-100.0	100	98.0-100.0	100	100
klebpneuVF	AMR or VF: host	high	198	18	0	180	0	100	81.5-100.0	100	98.0-100.0	100	81.5-100.0	100	98.0-100.0	100	100
listmono	species: bacteria	ultra_low	192	9	0	183	0	100	66.4-100.0	100	98.0-100.0	100	66.4-100.0	100	98.0-100.0	100	100
listmono	species: bacteria	low	189	9	0	180	0	100	66.4-100.0	100	98.0-100.0	100	66.4-100.0	100	98.0-100.0	100	100
listmono	species: bacteria	medium	195	9	0	186	0	100	66.4-100.0	100	98.0-100.0	100	66.4-100.0	100	98.0-100.0	100	100
listmono	species: bacteria	high	198	9	0	189	0	100	66.4-100.0	100	98.1-100.0	100	66.4-100.0	100	98.1-100.0	100	100
listmonotox	AMR or VF: host	ultra_low	192	9	0	183	0	100	66.4-100.0	100	98.0-100.0	100	66.4-100.0	100	98.0-100.0	100	100
listmonotox	AMR or VF: host	low	189	9	0	180	0	100	66.4-100.0	100	98.0-100.0	100	66.4-100.0	100	98.0-100.0	100	100
listmonotox	AMR or VF: host	medium	195	9	0	186	0	100	66.4-100.0	100	98.0-100.0	100	66.4-100.0	100	98.0-100.0	100	100
listmonotox	AMR or VF: host	high	198	9	0	189	0	100	66.4-100.0	100	98.1-100.0	100	66.4-100.0	100	98.1-100.0	100	100
mcr1	AMR	ultra_low	198	9	0	189	0	100	66.4-100.0	100	98.1-100.0	100	66.4-100.0	100	98.1-100.0	100	100
mcr1	AMR	low	198	9	0	189	0	100	66.4-100.0	100	98.1-100.0	100	66.4-100.0	100	98.1-100.0	100	100
mcr1	AMR	medium	198	9	0	189	0	100	66.4-100.0	100	98.1-100.0	100	66.4-100.0	100	98.1-100.0	100	100
mcr1	AMR	high	198	9	0	189	0	100	66.4-100.0	100	98.1-100.0	100	66.4-100.0	100	98.1-100.0	100	100
mcr10	AMR	ultra_low	189	7	0	180	2	77.778	40.0-97.2	100	98.0-100.0	100	59.0-100.0	98.901	96.1-99.9	98.942	87.5
mcr10	AMR	low	189	9	0	180	0	100	66.4-100.0	100	98.0-100.0	100	66.4-100.0	100	98.0-100.0	100	100
mcr10	AMR	medium	189	9	0	180	0	100	66.4-100.0	100	98.0-100.0	100	66.4-100.0	100	98.0-100.0	100	100
mcr10	AMR	high	189	9	0	180	0	100	66.4-100.0	100	98.0-100.0	100	66.4-100.0	100	98.0-100.0	100	100
mcr2	AMR	ultra_low	198	9	0	189	0	100	66.4-100.0	100	98.1-100.0	100	66.4-100.0	100	98.1-100.0	100	100
mcr2	AMR	low	198	9	0	189	0	100	66.4-100.0	100	98.1-100.0	100	66.4-100.0	100	98.1-100.0	100	100
mcr2	AMR	medium	198	9	0	189	0	100	66.4-100.0	100	98.1-100.0	100	66.4-100.0	100	98.1-100.0	100	100
mcr2	AMR	high	198	9	0	189	0	100	66.4-100.0	100	98.1-100.0	100	66.4-100.0	100	98.1-100.0	100	100
mcr3	AMR	ultra_low	174	6	0	165	3	66.667	29.9-92.5	100	97.8-100.0	100	54.1-100.0	98.214	94.9-99.6	98.276	80
mcr3	AMR	low	174	9	0	165	0	100	66.4-100.0	100	97.8-100.0	100	66.4-100.0	100	97.8-100.0	100	100
mcr3	AMR	medium	174	9	6	159	0	100	66.4-100.0	96.364	92.3-98.7	60	32.3-83.7	100	97.7-100.0	96.552	75
mcr3	AMR	high	174	9	6	159	0	100	66.4-100.0	96.364	92.3-98.7	60	32.3-83.7	100	97.7-100.0	96.552	75
mcr4	AMR	ultra_low	198	9	0	189	0	100	66.4-100.0	100	98.1-100.0	100	66.4-100.0	100	98.1-100.0	100	100
mcr4	AMR	low	198	9	0	189	0	100	66.4-100.0	100	98.1-100.0	100	66.4-100.0	100	98.1-100.0	100	100
mcr4	AMR	medium	198	9	0	189	0	100	66.4-100.0	100	98.1-100.0	100	66.4-100.0	100	98.1-100.0	100	100
mcr4	AMR	high	198	9	0	189	0	100	66.4-100.0	100	98.1-100.0	100	66.4-100.0	100	98.1-100.0	100	100
mcr5	AMR	ultra_low	198	6	0	189	3	66.667	29.9-92.5	100	98.1-100.0	100	54.1-100.0	98.438	95.5-99.7	98.485	80
mcr5	AMR	low	198	9	0	189	0	100	66.4-100.0	100	98.1-100.0	100	66.4-100.0	100	98.1-100.0	100	100
mcr5	AMR	medium	198	9	0	189	0	100	66.4-100.0	100	98.1-100.0	100	66.4-100.0	100	98.1-100.0	100	100
mcr5	AMR	high	198	9	0	189	0	100	66.4-100.0	100	98.1-100.0	100	66.4-100.0	100	98.1-100.0	100	100
mcr6	AMR	ultra_low	198	6	0	189	3	66.667	29.9-92.5	100	98.1-100.0	100	54.1-100.0	98.438	95.5-99.7	98.485	80
mcr6	AMR	low	198	9	0	189	0	100	66.4-100.0	100	98.1-100.0	100	66.4-100.0	100	98.1-100.0	100	100
mcr6	AMR	medium	198	9	0	189	0	100	66.4-100.0	100	98.1-100.0	100	66.4-100.0	100	98.1-100.0	100	100
mcr6	AMR	high	198	9	0	189	0	100	66.4-100.0	100	98.1-100.0	100	66.4-100.0	100	98.1-100.0	100	100
mcr7	AMR	ultra_low	198	9	0	189	0	100	66.4-100.0	100	98.1-100.0	100	66.4-100.0	100	98.1-100.0	100	100
mcr7	AMR	low	198	9	0	189	0	100	66.4-100.0	100	98.1-100.0	100	66.4-100.0	100	98.1-100.0	100	100
mcr7	AMR	medium	198	9	0	189	0	100	66.4-100.0	100	98.1-100.0	100	66.4-100.0	100	98.1-100.0	100	100
mcr7	AMR	high	198	9	0	189	0	100	66.4-100.0	100	98.1-100.0	100	66.4-100.0	100	98.1-100.0	100	100
mcr8	AMR	ultra_low	198	9	0	189	0	100	66.4-100.0	100	98.1-100.0	100	66.4-100.0	100	98.1-100.0	100	100
mcr8	AMR	low	198	9	0	189	0	100	66.4-100.0	100	98.1-100.0	100	66.4-100.0	100	98.1-100.0	100	100
mcr8	AMR	medium	198	9	0	189	0	100	66.4-100.0	100	98.1-100.0	100	66.4-100.0	100	98.1-100.0	100	100
mcr8	AMR	high	198	9	0	189	0	100	66.4-100.0	100	98.1-100.0	100	66.4-100.0	100	98.1-100.0	100	100
necaamer	species: invertebrate	ultra_low	198	9	0	189	0	100	66.4-100.0	100	98.1-100.0	100	66.4-100.0	100	98.1-100.0	100	100
necaamer	species: invertebrate	low	198	9	0	189	0	100	66.4-100.0	100	98.1-100.0	100	66.4-100.0	100	98.1-100.0	100	100
necaamer	species: invertebrate	medium	198	9	0	189	0	100	66.4-100.0	100	98.1-100.0	100	66.4-100.0	100	98.1-100.0	100	100
necaamer	species: invertebrate	high	198	9	0	189	0	100	66.4-100.0	100	98.1-100.0	100	66.4-100.0	100	98.1-100.0	100	100
neisgono	species: bacteria	ultra_low	198	9	0	189	0	100	66.4-100.0	100	98.1-100.0	100	66.4-100.0	100	98.1-100.0	100	100
neisgono	species: bacteria	low	198	9	0	189	0	100	66.4-100.0	100	98.1-100.0	100	66.4-100.0	100	98.1-100.0	100	100
neisgono	species: bacteria	medium	198	9	0	189	0	100	66.4-100.0	100	98.1-100.0	100	66.4-100.0	100	98.1-100.0	100	100
neisgono	species: bacteria	high	198	9	0	189	0	100	66.4-100.0	100	98.1-100.0	100	66.4-100.0	100	98.1-100.0	100	100
opisfeli	species: invertebrate	ultra_low	198	9	0	189	0	100	66.4-100.0	100	98.1-100.0	100	66.4-100.0	100	98.1-100.0	100	100
opisfeli	species: invertebrate	low	198	9	0	189	0	100	66.4-100.0	100	98.1-100.0	100	66.4-100.0	100	98.1-100.0	100	100
opisfeli	species: invertebrate	medium	198	9	0	189	0	100	66.4-100.0	100	98.1-100.0	100	66.4-100.0	100	98.1-100.0	100	100
opisfeli	species: invertebrate	high	198	9	0	189	0	100	66.4-100.0	100	98.1-100.0	100	66.4-100.0	100	98.1-100.0	100	100
opisvive	species: invertebrate	ultra_low	198	9	0	189	0	100	66.4-100.0	100	98.1-100.0	100	66.4-100.0	100	98.1-100.0	100	100
opisvive	species: invertebrate	low	198	9	0	189	0	100	66.4-100.0	100	98.1-100.0	100	66.4-100.0	100	98.1-100.0	100	100
opisvive	species: invertebrate	medium	198	9	0	189	0	100	66.4-100.0	100	98.1-100.0	100	66.4-100.0	100	98.1-100.0	100	100
opisvive	species: invertebrate	high	198	9	0	189	0	100	66.4-100.0	100	98.1-100.0	100	66.4-100.0	100	98.1-100.0	100	100
plesshig	species: bacteria	ultra_low	198	9	0	189	0	100	66.4-100.0	100	98.1-100.0	100	66.4-100.0	100	98.1-100.0	100	100
plesshig	species: bacteria	low	198	9	0	189	0	100	66.4-100.0	100	98.1-100.0	100	66.4-100.0	100	98.1-100.0	100	100
plesshig	species: bacteria	medium	198	9	0	189	0	100	66.4-100.0	100	98.1-100.0	100	66.4-100.0	100	98.1-100.0	100	100
plesshig	species: bacteria	high	198	9	0	189	0	100	66.4-100.0	100	98.1-100.0	100	66.4-100.0	100	98.1-100.0	100	100
qnrA	AMR	ultra_low	195	6	0	186	3	66.667	29.9-92.5	100	98.0-100.0	100	54.1-100.0	98.413	95.4-99.7	98.462	80
qnrA	AMR	low	195	9	0	186	0	100	66.4-100.0	100	98.0-100.0	100	66.4-100.0	100	98.0-100.0	100	100
qnrA	AMR	medium	195	9	0	186	0	100	66.4-100.0	100	98.0-100.0	100	66.4-100.0	100	98.0-100.0	100	100
qnrA	AMR	high	195	9	0	186	0	100	66.4-100.0	100	98.0-100.0	100	66.4-100.0	100	98.0-100.0	100	100
qnrB	AMR	ultra_low	195	12	0	177	6	66.667	41.0-86.7	100	97.9-100.0	100	73.5-100.0	96.721	93.0-98.8	96.923	80
qnrB	AMR	low	195	18	0	177	0	100	81.5-100.0	100	97.9-100.0	100	81.5-100.0	100	97.9-100.0	100	100
qnrB	AMR	medium	195	18	0	177	0	100	81.5-100.0	100	97.9-100.0	100	81.5-100.0	100	97.9-100.0	100	100
qnrB	AMR	high	195	18	0	177	0	100	81.5-100.0	100	97.9-100.0	100	81.5-100.0	100	97.9-100.0	100	100
rmtA	AMR	ultra_low	198	3	0	189	6	33.333	7.5-70.1	100	98.1-100.0	100	29.2-100.0	96.923	93.4-98.9	96.97	50
rmtA	AMR	low	198	9	0	189	0	100	66.4-100.0	100	98.1-100.0	100	66.4-100.0	100	98.1-100.0	100	100
rmtA	AMR	medium	198	9	0	189	0	100	66.4-100.0	100	98.1-100.0	100	66.4-100.0	100	98.1-100.0	100	100
rmtA	AMR	high	198	9	0	189	0	100	66.4-100.0	100	98.1-100.0	100	66.4-100.0	100	98.1-100.0	100	100
rmtB	AMR	ultra_low	198	6	0	189	3	66.667	29.9-92.5	100	98.1-100.0	100	54.1-100.0	98.438	95.5-99.7	98.485	80
rmtB	AMR	low	198	9	0	189	0	100	66.4-100.0	100	98.1-100.0	100	66.4-100.0	100	98.1-100.0	100	100
rmtB	AMR	medium	198	9	0	189	0	100	66.4-100.0	100	98.1-100.0	100	66.4-100.0	100	98.1-100.0	100	100
rmtB	AMR	high	198	9	0	189	0	100	66.4-100.0	100	98.1-100.0	100	66.4-100.0	100	98.1-100.0	100	100
rmtC	AMR	ultra_low	198	9	0	189	0	100	66.4-100.0	100	98.1-100.0	100	66.4-100.0	100	98.1-100.0	100	100
rmtC	AMR	low	198	9	0	189	0	100	66.4-100.0	100	98.1-100.0	100	66.4-100.0	100	98.1-100.0	100	100
rmtC	AMR	medium	198	9	0	189	0	100	66.4-100.0	100	98.1-100.0	100	66.4-100.0	100	98.1-100.0	100	100
rmtC	AMR	high	198	9	0	189	0	100	66.4-100.0	100	98.1-100.0	100	66.4-100.0	100	98.1-100.0	100	100
rmtD	AMR	ultra_low	198	9	0	189	0	100	66.4-100.0	100	98.1-100.0	100	66.4-100.0	100	98.1-100.0	100	100
rmtD	AMR	low	198	9	0	189	0	100	66.4-100.0	100	98.1-100.0	100	66.4-100.0	100	98.1-100.0	100	100
rmtD	AMR	medium	198	9	0	189	0	100	66.4-100.0	100	98.1-100.0	100	66.4-100.0	100	98.1-100.0	100	100
rmtD	AMR	high	198	9	0	189	0	100	66.4-100.0	100	98.1-100.0	100	66.4-100.0	100	98.1-100.0	100	100
rmtE	AMR	ultra_low	198	9	0	189	0	100	66.4-100.0	100	98.1-100.0	100	66.4-100.0	100	98.1-100.0	100	100
rmtE	AMR	low	198	9	0	189	0	100	66.4-100.0	100	98.1-100.0	100	66.4-100.0	100	98.1-100.0	100	100
rmtE	AMR	medium	198	9	0	189	0	100	66.4-100.0	100	98.1-100.0	100	66.4-100.0	100	98.1-100.0	100	100
rmtE	AMR	high	198	9	0	189	0	100	66.4-100.0	100	98.1-100.0	100	66.4-100.0	100	98.1-100.0	100	100
rmtF	AMR	ultra_low	198	9	0	189	0	100	66.4-100.0	100	98.1-100.0	100	66.4-100.0	100	98.1-100.0	100	100
rmtF	AMR	low	198	9	0	189	0	100	66.4-100.0	100	98.1-100.0	100	66.4-100.0	100	98.1-100.0	100	100
rmtF	AMR	medium	198	9	0	189	0	100	66.4-100.0	100	98.1-100.0	100	66.4-100.0	100	98.1-100.0	100	100
rmtF	AMR	high	198	9	0	189	0	100	66.4-100.0	100	98.1-100.0	100	66.4-100.0	100	98.1-100.0	100	100
rmtG	AMR	ultra_low	198	9	0	189	0	100	66.4-100.0	100	98.1-100.0	100	66.4-100.0	100	98.1-100.0	100	100
rmtG	AMR	low	198	9	0	189	0	100	66.4-100.0	100	98.1-100.0	100	66.4-100.0	100	98.1-100.0	100	100
rmtG	AMR	medium	198	9	0	189	0	100	66.4-100.0	100	98.1-100.0	100	66.4-100.0	100	98.1-100.0	100	100
rmtG	AMR	high	198	9	0	189	0	100	66.4-100.0	100	98.1-100.0	100	66.4-100.0	100	98.1-100.0	100	100
salmbong	species: bacteria	ultra_low	198	7	0	189	2	77.778	40.0-97.2	100	98.1-100.0	100	59.0-100.0	98.953	96.3-99.9	98.99	87.5
salmbong	species: bacteria	low	198	9	0	189	0	100	66.4-100.0	100	98.1-100.0	100	66.4-100.0	100	98.1-100.0	100	100
salmbong	species: bacteria	medium	198	9	0	189	0	100	66.4-100.0	100	98.1-100.0	100	66.4-100.0	100	98.1-100.0	100	100
salmbong	species: bacteria	high	198	9	0	189	0	100	66.4-100.0	100	98.1-100.0	100	66.4-100.0	100	98.1-100.0	100	100
salmente	species: bacteria	ultra_low	132	2	0	126	4	33.333	4.3-77.7	100	97.1-100.0	100	15.8-100.0	96.923	92.3-99.2	96.97	50
salmente	species: bacteria	low	132	6	0	126	0	100	54.1-100.0	100	97.1-100.0	100	54.1-100.0	100	97.1-100.0	100	100
salmente	species: bacteria	medium	132	6	0	126	0	100	54.1-100.0	100	97.1-100.0	100	54.1-100.0	100	97.1-100.0	100	100
salmente	species: bacteria	high	132	6	0	126	0	100	54.1-100.0	100	97.1-100.0	100	54.1-100.0	100	97.1-100.0	100	100
schijapo	species: invertebrate	ultra_low	195	6	0	189	0	100	54.1-100.0	100	98.1-100.0	100	54.1-100.0	100	98.1-100.0	100	100
schijapo	species: invertebrate	low	198	9	0	189	0	100	66.4-100.0	100	98.1-100.0	100	66.4-100.0	100	98.1-100.0	100	100
schijapo	species: invertebrate	medium	198	9	0	189	0	100	66.4-100.0	100	98.1-100.0	100	66.4-100.0	100	98.1-100.0	100	100
schijapo	species: invertebrate	high	198	9	0	189	0	100	66.4-100.0	100	98.1-100.0	100	66.4-100.0	100	98.1-100.0	100	100
schimans	species: invertebrate	ultra_low	198	9	0	189	0	100	66.4-100.0	100	98.1-100.0	100	66.4-100.0	100	98.1-100.0	100	100
schimans	species: invertebrate	low	198	9	0	189	0	100	66.4-100.0	100	98.1-100.0	100	66.4-100.0	100	98.1-100.0	100	100
schimans	species: invertebrate	medium	198	9	0	189	0	100	66.4-100.0	100	98.1-100.0	100	66.4-100.0	100	98.1-100.0	100	100
schimans	species: invertebrate	high	198	9	0	189	0	100	66.4-100.0	100	98.1-100.0	100	66.4-100.0	100	98.1-100.0	100	100
shigcompVF	AMR or VF: host	ultra_low	189	76	0	99	14	84.444	75.3-91.2	100	96.3-100.0	100	95.3-100.0	87.611	80.1-93.1	92.593	91.566
shigcompVF	AMR or VF: host	low	189	85	0	99	5	94.444	87.5-98.2	100	96.3-100.0	100	95.8-100.0	95.192	89.1-98.4	97.354	97.143
shigcompVF	AMR or VF: host	medium	189	84	0	99	6	93.333	86.1-97.5	100	96.3-100.0	100	95.7-100.0	94.286	88.0-97.9	96.825	96.552
shigcompVF	AMR or VF: host	high	189	84	0	99	6	93.333	86.1-97.5	100	96.3-100.0	100	95.7-100.0	94.286	88.0-97.9	96.825	96.552
stapaureAMR	AMR or VF: host	ultra_low	144	10	0	126	8	55.556	30.8-78.5	100	97.1-100.0	100	69.2-100.0	94.03	88.6-97.4	94.444	71.429
stapaureAMR	AMR or VF: host	low	144	18	0	126	0	100	81.5-100.0	100	97.1-100.0	100	81.5-100.0	100	97.1-100.0	100	100
stapaureAMR	AMR or VF: host	medium	144	18	0	126	0	100	81.5-100.0	100	97.1-100.0	100	81.5-100.0	100	97.1-100.0	100	100
stapaureAMR	AMR or VF: host	high	144	18	0	126	0	100	81.5-100.0	100	97.1-100.0	100	81.5-100.0	100	97.1-100.0	100	100
stapauretoxa	AMR or VF: host	ultra_low	177	5	0	168	4	55.556	21.2-86.3	100	97.8-100.0	100	47.8-100.0	97.674	94.2-99.4	97.74	71.429
stapauretoxa	AMR or VF: host	low	177	9	0	168	0	100	66.4-100.0	100	97.8-100.0	100	66.4-100.0	100	97.8-100.0	100	100
stapauretoxa	AMR or VF: host	medium	177	9	0	168	0	100	66.4-100.0	100	97.8-100.0	100	66.4-100.0	100	97.8-100.0	100	100
stapauretoxa	AMR or VF: host	high	177	9	0	168	0	100	66.4-100.0	100	97.8-100.0	100	66.4-100.0	100	97.8-100.0	100	100
stapauretoxb	AMR or VF: host	ultra_low	198	3	0	189	6	33.333	7.5-70.1	100	98.1-100.0	100	29.2-100.0	96.923	93.4-98.9	96.97	50
stapauretoxb	AMR or VF: host	low	198	9	0	189	0	100	66.4-100.0	100	98.1-100.0	100	66.4-100.0	100	98.1-100.0	100	100
stapauretoxb	AMR or VF: host	medium	198	9	0	189	0	100	66.4-100.0	100	98.1-100.0	100	66.4-100.0	100	98.1-100.0	100	100
stapauretoxb	AMR or VF: host	high	198	9	0	189	0	100	66.4-100.0	100	98.1-100.0	100	66.4-100.0	100	98.1-100.0	100	100
stapauretoxc	AMR or VF: host	ultra_low	198	5	0	189	4	55.556	21.2-86.3	100	98.1-100.0	100	47.8-100.0	97.927	94.8-99.4	97.98	71.429
stapauretoxc	AMR or VF: host	low	198	9	0	189	0	100	66.4-100.0	100	98.1-100.0	100	66.4-100.0	100	98.1-100.0	100	100
stapauretoxc	AMR or VF: host	medium	198	9	0	189	0	100	66.4-100.0	100	98.1-100.0	100	66.4-100.0	100	98.1-100.0	100	100
stapauretoxc	AMR or VF: host	high	198	9	0	189	0	100	66.4-100.0	100	98.1-100.0	100	66.4-100.0	100	98.1-100.0	100	100
stapauretoxd	AMR or VF: host	ultra_low	156	3	0	147	6	33.333	7.5-70.1	100	97.5-100.0	100	29.2-100.0	96.078	91.7-98.5	96.154	50
stapauretoxd	AMR or VF: host	low	156	9	0	147	0	100	66.4-100.0	100	97.5-100.0	100	66.4-100.0	100	97.5-100.0	100	100
stapauretoxd	AMR or VF: host	medium	156	9	0	147	0	100	66.4-100.0	100	97.5-100.0	100	66.4-100.0	100	97.5-100.0	100	100
stapauretoxd	AMR or VF: host	high	156	9	0	147	0	100	66.4-100.0	100	97.5-100.0	100	66.4-100.0	100	97.5-100.0	100	100
stapauretoxe	AMR or VF: host	ultra_low	198	5	0	189	4	55.556	21.2-86.3	100	98.1-100.0	100	47.8-100.0	97.927	94.8-99.4	97.98	71.429
stapauretoxe	AMR or VF: host	low	198	9	0	189	0	100	66.4-100.0	100	98.1-100.0	100	66.4-100.0	100	98.1-100.0	100	100
stapauretoxe	AMR or VF: host	medium	198	9	0	189	0	100	66.4-100.0	100	98.1-100.0	100	66.4-100.0	100	98.1-100.0	100	100
stapauretoxe	AMR or VF: host	high	198	9	0	189	0	100	66.4-100.0	100	98.1-100.0	100	66.4-100.0	100	98.1-100.0	100	100
stapauretoxed	AMR or VF: host	ultra_low	135	5	0	126	4	55.556	21.2-86.3	100	97.1-100.0	100	47.8-100.0	96.923	92.3-99.2	97.037	71.429
stapauretoxed	AMR or VF: host	low	135	9	0	126	0	100	66.4-100.0	100	97.1-100.0	100	66.4-100.0	100	97.1-100.0	100	100
stapauretoxed	AMR or VF: host	medium	135	9	0	126	0	100	66.4-100.0	100	97.1-100.0	100	66.4-100.0	100	97.1-100.0	100	100
stapauretoxed	AMR or VF: host	high	135	9	0	126	0	100	66.4-100.0	100	97.1-100.0	100	66.4-100.0	100	97.1-100.0	100	100
stapauretoxg	AMR or VF: host	ultra_low	198	5	0	189	4	55.556	21.2-86.3	100	98.1-100.0	100	47.8-100.0	97.927	94.8-99.4	97.98	71.429
stapauretoxg	AMR or VF: host	low	198	9	0	189	0	100	66.4-100.0	100	98.1-100.0	100	66.4-100.0	100	98.1-100.0	100	100
stapauretoxg	AMR or VF: host	medium	198	9	0	189	0	100	66.4-100.0	100	98.1-100.0	100	66.4-100.0	100	98.1-100.0	100	100
stapauretoxg	AMR or VF: host	high	198	9	0	189	0	100	66.4-100.0	100	98.1-100.0	100	66.4-100.0	100	98.1-100.0	100	100
stapauretoxh	AMR or VF: host	ultra_low	198	3	0	189	6	33.333	7.5-70.1	100	98.1-100.0	100	29.2-100.0	96.923	93.4-98.9	96.97	50
stapauretoxh	AMR or VF: host	low	198	9	0	189	0	100	66.4-100.0	100	98.1-100.0	100	66.4-100.0	100	98.1-100.0	100	100
stapauretoxh	AMR or VF: host	medium	198	9	0	189	0	100	66.4-100.0	100	98.1-100.0	100	66.4-100.0	100	98.1-100.0	100	100
stapauretoxh	AMR or VF: host	high	198	9	0	189	0	100	66.4-100.0	100	98.1-100.0	100	66.4-100.0	100	98.1-100.0	100	100
stapaureVF	AMR or VF: host	ultra_low	198	34	0	126	38	47.222	35.3-59.3	100	97.1-100.0	100	89.7-100.0	76.829	69.6-83.1	80.808	64.151
stapaureVF	AMR or VF: host	low	198	72	0	126	0	100	95.0-100.0	100	97.1-100.0	100	95.0-100.0	100	97.1-100.0	100	100
stapaureVF	AMR or VF: host	medium	198	72	0	126	0	100	95.0-100.0	100	97.1-100.0	100	95.0-100.0	100	97.1-100.0	100	100
stapaureVF	AMR or VF: host	high	198	72	0	126	0	100	95.0-100.0	100	97.1-100.0	100	95.0-100.0	100	97.1-100.0	100	100
stec	AMR or VF: host	ultra_low	198	15	0	180	3	83.333	58.6-96.4	100	98.0-100.0	100	78.2-100.0	98.361	95.3-99.7	98.485	90.909
stec	AMR or VF: host	low	198	18	0	180	0	100	81.5-100.0	100	98.0-100.0	100	81.5-100.0	100	98.0-100.0	100	100
stec	AMR or VF: host	medium	198	18	0	180	0	100	81.5-100.0	100	98.0-100.0	100	81.5-100.0	100	98.0-100.0	100	100
stec	AMR or VF: host	high	198	18	29	151	0	100	81.5-100.0	83.889	77.7-88.9	38.298	24.5-53.6	100	97.6-100.0	85.354	55.385
stroster	species: invertebrate	ultra_low	198	9	0	189	0	100	66.4-100.0	100	98.1-100.0	100	66.4-100.0	100	98.1-100.0	100	100
stroster	species: invertebrate	low	198	9	0	189	0	100	66.4-100.0	100	98.1-100.0	100	66.4-100.0	100	98.1-100.0	100	100
stroster	species: invertebrate	medium	198	9	0	189	0	100	66.4-100.0	100	98.1-100.0	100	66.4-100.0	100	98.1-100.0	100	100
stroster	species: invertebrate	high	198	9	0	189	0	100	66.4-100.0	100	98.1-100.0	100	66.4-100.0	100	98.1-100.0	100	100
taensagi	species: invertebrate	ultra_low	198	9	0	189	0	100	66.4-100.0	100	98.1-100.0	100	66.4-100.0	100	98.1-100.0	100	100
taensagi	species: invertebrate	low	198	9	0	189	0	100	66.4-100.0	100	98.1-100.0	100	66.4-100.0	100	98.1-100.0	100	100
taensagi	species: invertebrate	medium	198	9	0	189	0	100	66.4-100.0	100	98.1-100.0	100	66.4-100.0	100	98.1-100.0	100	100
taensagi	species: invertebrate	high	198	9	0	189	0	100	66.4-100.0	100	98.1-100.0	100	66.4-100.0	100	98.1-100.0	100	100
taensoli	species: invertebrate	ultra_low	192	3	0	189	0	100	29.2-100.0	100	98.1-100.0	100	29.2-100.0	100	98.1-100.0	100	100
taensoli	species: invertebrate	low	198	9	0	189	0	100	66.4-100.0	100	98.1-100.0	100	66.4-100.0	100	98.1-100.0	100	100
taensoli	species: invertebrate	medium	198	9	0	189	0	100	66.4-100.0	100	98.1-100.0	100	66.4-100.0	100	98.1-100.0	100	100
taensoli	species: invertebrate	high	198	9	0	189	0	100	66.4-100.0	100	98.1-100.0	100	66.4-100.0	100	98.1-100.0	100	100
treppall	species: bacteria	ultra_low	198	9	0	189	0	100	66.4-100.0	100	98.1-100.0	100	66.4-100.0	100	98.1-100.0	100	100
treppall	species: bacteria	low	198	9	0	189	0	100	66.4-100.0	100	98.1-100.0	100	66.4-100.0	100	98.1-100.0	100	100
treppall	species: bacteria	medium	198	9	0	189	0	100	66.4-100.0	100	98.1-100.0	100	66.4-100.0	100	98.1-100.0	100	100
treppall	species: bacteria	high	198	9	0	189	0	100	66.4-100.0	100	98.1-100.0	100	66.4-100.0	100	98.1-100.0	100	100
trictric	species: invertebrate	ultra_low	198	9	0	189	0	100	66.4-100.0	100	98.1-100.0	100	66.4-100.0	100	98.1-100.0	100	100
trictric	species: invertebrate	low	198	9	0	189	0	100	66.4-100.0	100	98.1-100.0	100	66.4-100.0	100	98.1-100.0	100	100
trictric	species: invertebrate	medium	198	9	0	189	0	100	66.4-100.0	100	98.1-100.0	100	66.4-100.0	100	98.1-100.0	100	100
trictric	species: invertebrate	high	198	9	0	189	0	100	66.4-100.0	100	98.1-100.0	100	66.4-100.0	100	98.1-100.0	100	100
tropwhip	species: bacteria	ultra_low	198	9	0	189	0	100	66.4-100.0	100	98.1-100.0	100	66.4-100.0	100	98.1-100.0	100	100
tropwhip	species: bacteria	low	198	9	0	189	0	100	66.4-100.0	100	98.1-100.0	100	66.4-100.0	100	98.1-100.0	100	100
tropwhip	species: bacteria	medium	198	9	0	189	0	100	66.4-100.0	100	98.1-100.0	100	66.4-100.0	100	98.1-100.0	100	100
tropwhip	species: bacteria	high	198	9	0	189	0	100	66.4-100.0	100	98.1-100.0	100	66.4-100.0	100	98.1-100.0	100	100
vfbintox	VF	ultra_low	198	18	0	180	0	100	81.5-100.0	100	98.0-100.0	100	81.5-100.0	100	98.0-100.0	100	100
vfbintox	VF	low	198	18	0	180	0	100	81.5-100.0	100	98.0-100.0	100	81.5-100.0	100	98.0-100.0	100	100
vfbintox	VF	medium	198	18	0	180	0	100	81.5-100.0	100	98.0-100.0	100	81.5-100.0	100	98.0-100.0	100	100
vfbintox	VF	high	198	18	0	180	0	100	81.5-100.0	100	98.0-100.0	100	81.5-100.0	100	98.0-100.0	100	100
vfclostox	VF	ultra_low	195	18	0	177	0	100	81.5-100.0	100	97.9-100.0	100	81.5-100.0	100	97.9-100.0	100	100
vfclostox	VF	low	195	18	0	177	0	100	81.5-100.0	100	97.9-100.0	100	81.5-100.0	100	97.9-100.0	100	100
vfclostox	VF	medium	195	18	0	177	0	100	81.5-100.0	100	97.9-100.0	100	81.5-100.0	100	97.9-100.0	100	100
vfclostox	VF	high	195	18	0	177	0	100	81.5-100.0	100	97.9-100.0	100	81.5-100.0	100	97.9-100.0	100	100
vfcoltox	VF	ultra_low	198	12	0	180	6	66.667	41.0-86.7	100	98.0-100.0	100	73.5-100.0	96.774	93.1-98.8	96.97	80
vfcoltox	VF	low	198	18	0	180	0	100	81.5-100.0	100	98.0-100.0	100	81.5-100.0	100	98.0-100.0	100	100
vfcoltox	VF	medium	198	18	0	180	0	100	81.5-100.0	100	98.0-100.0	100	81.5-100.0	100	98.0-100.0	100	100
vfcoltox	VF	high	198	18	6	174	0	100	81.5-100.0	96.667	92.9-98.8	75	53.3-90.2	100	97.9-100.0	96.97	85.714
vfeaec	VF	ultra_low	198	30	0	162	6	83.333	67.2-93.6	100	97.7-100.0	100	88.4-100.0	96.429	92.4-98.7	96.97	90.909
vfeaec	VF	low	198	36	0	162	0	100	90.3-100.0	100	97.7-100.0	100	90.3-100.0	100	97.7-100.0	100	100
vfeaec	VF	medium	198	36	0	162	0	100	90.3-100.0	100	97.7-100.0	100	90.3-100.0	100	97.7-100.0	100	100
vfeaec	VF	high	198	36	0	162	0	100	90.3-100.0	100	97.7-100.0	100	90.3-100.0	100	97.7-100.0	100	100
vfehec	VF	ultra_low	198	2	0	180	16	11.111	1.4-34.7	100	98.0-100.0	100	15.8-100.0	91.837	87.1-95.3	91.919	20
vfehec	VF	low	198	14	0	180	4	77.778	52.4-93.6	100	98.0-100.0	100	76.8-100.0	97.826	94.5-99.4	97.98	87.5
vfehec	VF	medium	198	18	0	180	0	100	81.5-100.0	100	98.0-100.0	100	81.5-100.0	100	98.0-100.0	100	100
vfehec	VF	high	198	18	0	180	0	100	81.5-100.0	100	98.0-100.0	100	81.5-100.0	100	98.0-100.0	100	100
vfepec	VF	ultra_low	171	18	0	153	0	100	81.5-100.0	100	97.6-100.0	100	81.5-100.0	100	97.6-100.0	100	100
vfepec	VF	low	171	18	0	153	0	100	81.5-100.0	100	97.6-100.0	100	81.5-100.0	100	97.6-100.0	100	100
vfepec	VF	medium	171	18	0	153	0	100	81.5-100.0	100	97.6-100.0	100	81.5-100.0	100	97.6-100.0	100	100
vfepec	VF	high	171	18	0	153	0	100	81.5-100.0	100	97.6-100.0	100	81.5-100.0	100	97.6-100.0	100	100
vfhlt	VF	ultra_low	198	12	0	180	6	66.667	41.0-86.7	100	98.0-100.0	100	73.5-100.0	96.774	93.1-98.8	96.97	80
vfhlt	VF	low	198	18	0	180	0	100	81.5-100.0	100	98.0-100.0	100	81.5-100.0	100	98.0-100.0	100	100
vfhlt	VF	medium	198	18	0	180	0	100	81.5-100.0	100	98.0-100.0	100	81.5-100.0	100	98.0-100.0	100	100
vfhlt	VF	high	198	18	0	180	0	100	81.5-100.0	100	98.0-100.0	100	81.5-100.0	100	98.0-100.0	100	100
vfhst	VF	ultra_low	198	18	0	180	0	100	81.5-100.0	100	98.0-100.0	100	81.5-100.0	100	98.0-100.0	100	100
vfhst	VF	low	198	18	0	180	0	100	81.5-100.0	100	98.0-100.0	100	81.5-100.0	100	98.0-100.0	100	100
vfhst	VF	medium	198	18	0	180	0	100	81.5-100.0	100	98.0-100.0	100	81.5-100.0	100	98.0-100.0	100	100
vfhst	VF	high	198	18	0	180	0	100	81.5-100.0	100	98.0-100.0	100	81.5-100.0	100	98.0-100.0	100	100
vfipa	VF	ultra_low	198	18	0	180	0	100	81.5-100.0	100	98.0-100.0	100	81.5-100.0	100	98.0-100.0	100	100
vfipa	VF	low	198	18	0	180	0	100	81.5-100.0	100	98.0-100.0	100	81.5-100.0	100	98.0-100.0	100	100
vfipa	VF	medium	198	18	0	180	0	100	81.5-100.0	100	98.0-100.0	100	81.5-100.0	100	98.0-100.0	100	100
vfipa	VF	high	198	18	0	180	0	100	81.5-100.0	100	98.0-100.0	100	81.5-100.0	100	98.0-100.0	100	100
vfklebmuc	VF	ultra_low	198	12	0	180	6	66.667	41.0-86.7	100	98.0-100.0	100	73.5-100.0	96.774	93.1-98.8	96.97	80
vfklebmuc	VF	low	198	18	0	180	0	100	81.5-100.0	100	98.0-100.0	100	81.5-100.0	100	98.0-100.0	100	100
vfklebmuc	VF	medium	198	18	0	180	0	100	81.5-100.0	100	98.0-100.0	100	81.5-100.0	100	98.0-100.0	100	100
vfklebmuc	VF	high	198	18	0	180	0	100	81.5-100.0	100	98.0-100.0	100	81.5-100.0	100	98.0-100.0	100	100
vfleuko	VF	ultra_low	135	9	0	126	0	100	66.4-100.0	100	97.1-100.0	100	66.4-100.0	100	97.1-100.0	100	100
vfleuko	VF	low	135	9	0	126	0	100	66.4-100.0	100	97.1-100.0	100	66.4-100.0	100	97.1-100.0	100	100
vfleuko	VF	medium	135	9	0	126	0	100	66.4-100.0	100	97.1-100.0	100	66.4-100.0	100	97.1-100.0	100	100
vfleuko	VF	high	135	9	0	126	0	100	66.4-100.0	100	97.1-100.0	100	66.4-100.0	100	97.1-100.0	100	100
vflistox	VF	ultra_low	198	18	0	180	0	100	81.5-100.0	100	98.0-100.0	100	81.5-100.0	100	98.0-100.0	100	100
vflistox	VF	low	198	18	0	180	0	100	81.5-100.0	100	98.0-100.0	100	81.5-100.0	100	98.0-100.0	100	100
vflistox	VF	medium	198	18	0	180	0	100	81.5-100.0	100	98.0-100.0	100	81.5-100.0	100	98.0-100.0	100	100
vflistox	VF	high	198	18	0	180	0	100	81.5-100.0	100	98.0-100.0	100	81.5-100.0	100	98.0-100.0	100	100
vfshiga	VF	ultra_low	198	15	0	180	3	83.333	58.6-96.4	100	98.0-100.0	100	78.2-100.0	98.361	95.3-99.7	98.485	90.909
vfshiga	VF	low	198	18	0	180	0	100	81.5-100.0	100	98.0-100.0	100	81.5-100.0	100	98.0-100.0	100	100
vfshiga	VF	medium	198	18	0	180	0	100	81.5-100.0	100	98.0-100.0	100	81.5-100.0	100	98.0-100.0	100	100
vfshiga	VF	high	198	18	29	151	0	100	81.5-100.0	83.889	77.7-88.9	38.298	24.5-53.6	100	97.6-100.0	85.354	55.385
vfstapha	VF	ultra_low	177	18	0	159	0	100	81.5-100.0	100	97.7-100.0	100	81.5-100.0	100	97.7-100.0	100	100
vfstapha	VF	low	177	18	0	159	0	100	81.5-100.0	100	97.7-100.0	100	81.5-100.0	100	97.7-100.0	100	100
vfstapha	VF	medium	177	18	0	159	0	100	81.5-100.0	100	97.7-100.0	100	81.5-100.0	100	97.7-100.0	100	100
vfstapha	VF	high	177	18	0	159	0	100	81.5-100.0	100	97.7-100.0	100	81.5-100.0	100	97.7-100.0	100	100
vfstaphb	VF	ultra_low	198	12	0	180	6	66.667	41.0-86.7	100	98.0-100.0	100	73.5-100.0	96.774	93.1-98.8	96.97	80
vfstaphb	VF	low	198	18	0	180	0	100	81.5-100.0	100	98.0-100.0	100	81.5-100.0	100	98.0-100.0	100	100
vfstaphb	VF	medium	198	18	0	180	0	100	81.5-100.0	100	98.0-100.0	100	81.5-100.0	100	98.0-100.0	100	100
vfstaphb	VF	high	198	18	0	180	0	100	81.5-100.0	100	98.0-100.0	100	81.5-100.0	100	98.0-100.0	100	100
vfstaphc	VF	ultra_low	198	18	0	180	0	100	81.5-100.0	100	98.0-100.0	100	81.5-100.0	100	98.0-100.0	100	100
vfstaphc	VF	low	198	18	0	180	0	100	81.5-100.0	100	98.0-100.0	100	81.5-100.0	100	98.0-100.0	100	100
vfstaphc	VF	medium	198	18	0	180	0	100	81.5-100.0	100	98.0-100.0	100	81.5-100.0	100	98.0-100.0	100	100
vfstaphc	VF	high	198	18	0	180	0	100	81.5-100.0	100	98.0-100.0	100	81.5-100.0	100	98.0-100.0	100	100
vfstaphd	VF	ultra_low	156	12	0	138	6	66.667	41.0-86.7	100	97.4-100.0	100	73.5-100.0	95.833	91.2-98.5	96.154	80
vfstaphd	VF	low	156	18	0	138	0	100	81.5-100.0	100	97.4-100.0	100	81.5-100.0	100	97.4-100.0	100	100
vfstaphd	VF	medium	156	18	0	138	0	100	81.5-100.0	100	97.4-100.0	100	81.5-100.0	100	97.4-100.0	100	100
vfstaphd	VF	high	156	18	0	138	0	100	81.5-100.0	100	97.4-100.0	100	81.5-100.0	100	97.4-100.0	100	100
vfstaphe	VF	ultra_low	198	18	0	180	0	100	81.5-100.0	100	98.0-100.0	100	81.5-100.0	100	98.0-100.0	100	100
vfstaphe	VF	low	198	18	0	180	0	100	81.5-100.0	100	98.0-100.0	100	81.5-100.0	100	98.0-100.0	100	100
vfstaphe	VF	medium	198	18	0	180	0	100	81.5-100.0	100	98.0-100.0	100	81.5-100.0	100	98.0-100.0	100	100
vfstaphe	VF	high	198	18	0	180	0	100	81.5-100.0	100	98.0-100.0	100	81.5-100.0	100	98.0-100.0	100	100
vfstaphg	VF	ultra_low	198	18	0	180	0	100	81.5-100.0	100	98.0-100.0	100	81.5-100.0	100	98.0-100.0	100	100
vfstaphg	VF	low	198	18	0	180	0	100	81.5-100.0	100	98.0-100.0	100	81.5-100.0	100	98.0-100.0	100	100
vfstaphg	VF	medium	198	18	0	180	0	100	81.5-100.0	100	98.0-100.0	100	81.5-100.0	100	98.0-100.0	100	100
vfstaphg	VF	high	198	18	0	180	0	100	81.5-100.0	100	98.0-100.0	100	81.5-100.0	100	98.0-100.0	100	100
vfstaphh	VF	ultra_low	198	12	0	180	6	66.667	41.0-86.7	100	98.0-100.0	100	73.5-100.0	96.774	93.1-98.8	96.97	80
vfstaphh	VF	low	198	18	0	180	0	100	81.5-100.0	100	98.0-100.0	100	81.5-100.0	100	98.0-100.0	100	100
vfstaphh	VF	medium	198	18	0	180	0	100	81.5-100.0	100	98.0-100.0	100	81.5-100.0	100	98.0-100.0	100	100
vfstaphh	VF	high	198	18	0	180	0	100	81.5-100.0	100	98.0-100.0	100	81.5-100.0	100	98.0-100.0	100	100
vftoxab	VF	ultra_low	195	9	0	186	0	100	66.4-100.0	100	98.0-100.0	100	66.4-100.0	100	98.0-100.0	100	100
vftoxab	VF	low	195	9	0	186	0	100	66.4-100.0	100	98.0-100.0	100	66.4-100.0	100	98.0-100.0	100	100
vftoxab	VF	medium	195	9	0	186	0	100	66.4-100.0	100	98.0-100.0	100	66.4-100.0	100	98.0-100.0	100	100
vftoxab	VF	high	195	9	0	186	0	100	66.4-100.0	100	98.0-100.0	100	66.4-100.0	100	98.0-100.0	100	100
vfyertox	VF	ultra_low	198	18	0	180	0	100	81.5-100.0	100	98.0-100.0	100	81.5-100.0	100	98.0-100.0	100	100
vfyertox	VF	low	198	18	0	180	0	100	81.5-100.0	100	98.0-100.0	100	81.5-100.0	100	98.0-100.0	100	100
vfyertox	VF	medium	198	18	0	180	0	100	81.5-100.0	100	98.0-100.0	100	81.5-100.0	100	98.0-100.0	100	100
vfyertox	VF	high	198	18	0	180	0	100	81.5-100.0	100	98.0-100.0	100	81.5-100.0	100	98.0-100.0	100	100
vibrchol	species: bacteria	ultra_low	198	18	0	180	0	100	81.5-100.0	100	98.0-100.0	100	81.5-100.0	100	98.0-100.0	100	100
vibrchol	species: bacteria	low	192	18	0	174	0	100	81.5-100.0	100	97.9-100.0	100	81.5-100.0	100	97.9-100.0	100	100
vibrchol	species: bacteria	medium	189	18	0	171	0	100	81.5-100.0	100	97.9-100.0	100	81.5-100.0	100	97.9-100.0	100	100
vibrchol	species: bacteria	high	198	18	0	180	0	100	81.5-100.0	100	98.0-100.0	100	81.5-100.0	100	98.0-100.0	100	100
vibrcholtox	AMR or VF: host	ultra_low	198	6	0	189	3	66.667	29.9-92.5	100	98.1-100.0	100	54.1-100.0	98.438	95.5-99.7	98.485	80
vibrcholtox	AMR or VF: host	low	192	9	0	183	0	100	66.4-100.0	100	98.0-100.0	100	66.4-100.0	100	98.0-100.0	100	100
vibrcholtox	AMR or VF: host	medium	189	9	0	180	0	100	66.4-100.0	100	98.0-100.0	100	66.4-100.0	100	98.0-100.0	100	100
vibrcholtox	AMR or VF: host	high	198	9	6	183	0	100	66.4-100.0	96.825	93.2-98.8	60	32.3-83.7	100	98.0-100.0	96.97	75
vibrfluv	species: bacteria	ultra_low	198	9	0	189	0	100	66.4-100.0	100	98.1-100.0	100	66.4-100.0	100	98.1-100.0	100	100
vibrfluv	species: bacteria	low	198	9	0	189	0	100	66.4-100.0	100	98.1-100.0	100	66.4-100.0	100	98.1-100.0	100	100
vibrfluv	species: bacteria	medium	198	9	0	189	0	100	66.4-100.0	100	98.1-100.0	100	66.4-100.0	100	98.1-100.0	100	100
vibrfluv	species: bacteria	high	198	9	0	189	0	100	66.4-100.0	100	98.1-100.0	100	66.4-100.0	100	98.1-100.0	100	100
vibrfurn	species: bacteria	ultra_low	198	9	0	189	0	100	66.4-100.0	100	98.1-100.0	100	66.4-100.0	100	98.1-100.0	100	100
vibrfurn	species: bacteria	low	198	9	0	189	0	100	66.4-100.0	100	98.1-100.0	100	66.4-100.0	100	98.1-100.0	100	100
vibrfurn	species: bacteria	medium	198	9	0	189	0	100	66.4-100.0	100	98.1-100.0	100	66.4-100.0	100	98.1-100.0	100	100
vibrfurn	species: bacteria	high	198	9	0	189	0	100	66.4-100.0	100	98.1-100.0	100	66.4-100.0	100	98.1-100.0	100	100
vibrmimi	species: bacteria	ultra_low	198	9	0	189	0	100	66.4-100.0	100	98.1-100.0	100	66.4-100.0	100	98.1-100.0	100	100
vibrmimi	species: bacteria	low	198	9	0	189	0	100	66.4-100.0	100	98.1-100.0	100	66.4-100.0	100	98.1-100.0	100	100
vibrmimi	species: bacteria	medium	198	9	0	189	0	100	66.4-100.0	100	98.1-100.0	100	66.4-100.0	100	98.1-100.0	100	100
vibrmimi	species: bacteria	high	198	9	0	189	0	100	66.4-100.0	100	98.1-100.0	100	66.4-100.0	100	98.1-100.0	100	100
vibrpara	species: bacteria	ultra_low	198	9	0	189	0	100	66.4-100.0	100	98.1-100.0	100	66.4-100.0	100	98.1-100.0	100	100
vibrpara	species: bacteria	low	198	9	0	189	0	100	66.4-100.0	100	98.1-100.0	100	66.4-100.0	100	98.1-100.0	100	100
vibrpara	species: bacteria	medium	198	9	0	189	0	100	66.4-100.0	100	98.1-100.0	100	66.4-100.0	100	98.1-100.0	100	100
vibrpara	species: bacteria	high	198	9	0	189	0	100	66.4-100.0	100	98.1-100.0	100	66.4-100.0	100	98.1-100.0	100	100
vibrvuln	species: bacteria	ultra_low	198	9	0	189	0	100	66.4-100.0	100	98.1-100.0	100	66.4-100.0	100	98.1-100.0	100	100
vibrvuln	species: bacteria	low	198	9	0	189	0	100	66.4-100.0	100	98.1-100.0	100	66.4-100.0	100	98.1-100.0	100	100
vibrvuln	species: bacteria	medium	198	9	0	189	0	100	66.4-100.0	100	98.1-100.0	100	66.4-100.0	100	98.1-100.0	100	100
vibrvuln	species: bacteria	high	198	9	0	189	0	100	66.4-100.0	100	98.1-100.0	100	66.4-100.0	100	98.1-100.0	100	100
yersente	species: bacteria	ultra_low	198	9	0	189	0	100	66.4-100.0	100	98.1-100.0	100	66.4-100.0	100	98.1-100.0	100	100
yersente	species: bacteria	low	198	9	0	189	0	100	66.4-100.0	100	98.1-100.0	100	66.4-100.0	100	98.1-100.0	100	100
yersente	species: bacteria	medium	198	9	0	189	0	100	66.4-100.0	100	98.1-100.0	100	66.4-100.0	100	98.1-100.0	100	100
yersente	species: bacteria	high	198	9	0	189	0	100	66.4-100.0	100	98.1-100.0	100	66.4-100.0	100	98.1-100.0	100	100
yersentetox	AMR or VF: host	ultra_low	198	9	0	189	0	100	66.4-100.0	100	98.1-100.0	100	66.4-100.0	100	98.1-100.0	100	100
yersentetox	AMR or VF: host	low	198	9	0	189	0	100	66.4-100.0	100	98.1-100.0	100	66.4-100.0	100	98.1-100.0	100	100
yersentetox	AMR or VF: host	medium	198	9	0	189	0	100	66.4-100.0	100	98.1-100.0	100	66.4-100.0	100	98.1-100.0	100	100
yersentetox	AMR or VF: host	high	198	9	0	189	0	100	66.4-100.0	100	98.1-100.0	100	66.4-100.0	100	98.1-100.0	100	100
yersfred	species: bacteria	ultra_low	198	9	0	189	0	100	66.4-100.0	100	98.1-100.0	100	66.4-100.0	100	98.1-100.0	100	100
yersfred	species: bacteria	low	198	9	0	189	0	100	66.4-100.0	100	98.1-100.0	100	66.4-100.0	100	98.1-100.0	100	100
yersfred	species: bacteria	medium	198	9	0	189	0	100	66.4-100.0	100	98.1-100.0	100	66.4-100.0	100	98.1-100.0	100	100
yersfred	species: bacteria	high	198	9	0	189	0	100	66.4-100.0	100	98.1-100.0	100	66.4-100.0	100	98.1-100.0	100	100

## Sheet: Supp. Table 15
Target	Target ID	Target Category	Depth	No. samples	TP	FP	TN	FN	Sensitivity	Specificity	PPV	NPV	Accuracy	F1 score	FP category	Note on FP Prediction
blaFOX	blaFOX	AMR	high	192	9	5	178	0	100	97.268	64.286	100	97.396	78.261	METHODOLOGICAL	FPs potentially the result of Aeromonas veronii being spiked into these mocks despite blaFOX not being annotated in the spiked in genome.
Cholera toxin	vfcoltox	VF	high	198	18	6	174	0	100	96.667	75	100	96.97	85.714	UNEXPLAINED FP	Mock contains ctxA, ctxB, and V. cholerae. toxR is an identified FP potentially due to the spiked in V. cholerae genome, but toxR is not annotated in the spiked in genome.
blaCTX-M-G8	CTXM_G8	AMR	high	198	36	6	156	0	100	96.296	85.714	100	96.97	92.308	HIGH SIMILARITY	Mock contains CTX-M-G1 or CTX-M-G9 which likely causes FPs.
Helicobacter cinaedi	helicina	species: bacteria	high	198	9	9	180	0	100	95.238	50	100	95.455	66.667	HIGH SIMILARITY	Mock contains H. fennelliae which likely causes FPs.
Helicobacter cinaedi	helicina	species: bacteria	medium	195	9	6	180	0	100	96.774	60	100	96.923	75	HIGH SIMILARITY	Mock contains H. fennelliae which likely causes FPs.
Helicobacter fennelliae	helifenn	species: bacteria	medium	198	9	9	180	0	100	95.238	50	100	95.455	66.667	HIGH SIMILARITY	Mock contains H. cinaedi which likely causes FPs.
Helicobacter fennelliae	helifenn	species: bacteria	high	198	9	9	180	0	100	95.238	50	100	95.455	66.667	HIGH SIMILARITY	Mock contains H. cinaedi which likely causes FPs.
mcr-3	mcr3	AMR	medium	174	9	6	159	0	100	96.364	60	100	96.552	75	UNEXPLAINED FP	Unclear source of FP. No mcr genes are spiked into mock. No spiked in genome with identified mcr genes.
mcr-3	mcr3	AMR	high	174	9	6	159	0	100	96.364	60	100	96.552	75	UNEXPLAINED FP	Unclear source of FP. No mcr genes are spiked into mock. No spiked in genome with identified mcr genes.
Shiga toxin	vfshiga	VF	high	198	18	29	151	0	100	83.889	38.298	100	85.354	55.385	UNEXPLAINED FP	Shigella/E. coli complex is in faecal background; stx1A is spiked in to all mocks where a FP occurs; FP results due to incorrect identification of stx1B.
Shigella/Escherichia coli complex, STEC virulence factors	stec	AMR or VF: host	high	198	18	29	151	0	100	83.889	38.298	100	85.354	55.385	UNEXPLAINED FP	Shigella/E. coli complex is in faecal background; stx1A is spiked in to all mocks where a FP occurs; FP results due to incorrect identification of stx1B.
Vibrio cholerae, Cholera toxin	vibrcholtox	AMR or VF: host	high	198	9	6	183	0	100	96.825	60	100	96.97	75	UNEXPLAINED FP	Mock contains ctxA, ctxB, and vibrchol. toxR is an identified FP potentially due to the spiked in V. cholerae genome, but toxR is not annotated in the spiked in genome.
